# Supplementary material for: 1-(Pyridin-2-yl)-2-[2-(trifluoro­meth­yl)benz­yl]-3-[2-(trifluoro­meth­yl)phen­yl]propan-1-one
Source: Acta Crystallogr Sect E Struct Rep Online. 2012 Feb 4;68(Pt 3):o576. doi: 10.1107/S1600536812003698 (PMC3297303; doi:10.1107/S1600536812003698)
Supplement: Supplementary file 1 [file e-68-0o576-sup1.cif]

##############################################################################
#                                                                            #
# This CIF contains the data in a paper accepted for publication in          #
# Acta Crystallographica Section E. It conforms to the requirements of       #
# Notes for Authors for Acta Crystallographica Section E, and has been       #
# peer reviewed under the auspices of the IUCr Commission on Journals.       #
#                                                                            #
# Full details of the Crystallographic Information File format               #
# are given in the paper "The Crystallographic Information File (CIF):       #
# a New Standard Archive File for Crystallography" by S. R. Hall, F. H.      #
# Allen and I. D. Brown [Acta Cryst. (1991), A47, 655-685].                  #
#                                                                            #
# The current version of the core CIF dictionary is obtainable from          #
# ftp://ftp.iucr.org/pub/cif_core.dic.                                       #
#                                                                            #
# Software is freely available for graphical display of the structure(s)     #
# in this CIF. For information consult the CIF software page                 #
# http://www.iucr.org/resources/cif/software.                                #
#                                                                            #
# This file may be used for bona fide research purposes within the           #
# scientific community so long as proper attribution is given to the journal # 
# article from which it was obtained.                                        #
#                                                                            #
##############################################################################
data_global
_audit_creation_method     SHELXL-97
_journal_date_recd_electronic     2012-01-26
_journal_date_accepted     2012-01-27
_journal_name_full     'Acta Crystallographica, Section E'
_journal_year     2012
_journal_volume     68
_journal_issue      3
_journal_page_first     o576
_journal_page_last     o576
_journal_paper_category     QO
_journal_paper_doi     10.1107/S1600536812003698
_journal_coeditor_code     BT5804
_publ_contact_author_name     'Dr Seik Weng Ng'
_publ_contact_author_address
;
Department of Chemistry
University of Malaya
50603 Kuala Lumpur
Malaysia
;
_publ_contact_author_email     seikweng@um.edu.my
_publ_contact_author_fax     '03 7967 4193'
_publ_contact_author_phone     '03 7967 6778'
_publ_section_title
;\
1-(Pyridin-2-yl)-2-[2-(trifluoromethyl)benzyl]-3-[2-(trifluoromethyl)phenyl]\
propan-1-one
;
loop_
    _publ_author_name
    _publ_author_address
    'Naveed Umar, Muhammad'
;
School of Chemistry
University of Malakand
Khyber Pakhtunkhwa
Pakistan
;
    'Shoaib, Mohammad'
;
School of Chemistry
University of Malakand
Khyber Pakhtunkhwa
Pakistan
;
    'Ng, Seik Weng'
;
Department of Chemistry
University of Malaya
50603 Kuala Lumpur
Malaysia
and Chemistry Department
Faculty of Science
King Abdulaziz University
PO Box 80203 Jeddah
Saudi Arabia
;
data_I
_audit_creation_method     SHELXL97
_chemical_name_systematic
;
1-(Pyridin-2-yl)-2-[2-(trifluoromethyl)benzyl]-
3-[2-(trifluoromethyl)phenyl]propan-1-one
;
_chemical_name_common     ?
_chemical_formula_moiety     'C23 H17 F6 N O'
_chemical_formula_sum     'C23 H17 F6 N O'
_chemical_formula_iupac     'C23 H17 F6 N O'
_chemical_formula_weight     437.38
_chemical_melting_point     ?
_symmetry_cell_setting     triclinic
_symmetry_space_group_name_H-M     'P -1'
_symmetry_space_group_name_Hall     '-P 1'
loop_
    _symmetry_equiv_pos_as_xyz
    'x, y, z'
    '-x, -y, -z'
_cell_length_a     8.0661(3)
_cell_length_b     12.4900(7)
_cell_length_c     20.8047(11)
_cell_angle_alpha     106.101(5)
_cell_angle_beta     98.366(3)
_cell_angle_gamma     91.609(3)
_cell_volume     1987.17(17)
_cell_formula_units_Z     4
_cell_measurement_reflns_used     11397
_cell_measurement_theta_min     3.6899
_cell_measurement_theta_max     76.1796
_cell_measurement_temperature     100(2)
_exptl_crystal_description     block
_exptl_crystal_colour     colourless
_exptl_crystal_size_max     0.40
_exptl_crystal_size_mid     0.30
_exptl_crystal_size_min     0.20
_exptl_crystal_density_diffrn     1.462
_exptl_crystal_density_meas     ?
_exptl_crystal_density_method     'not measured'
_exptl_crystal_F_000     896
_exptl_absorpt_coefficient_mu     1.116
_exptl_absorpt_correction_type     multi-scan
_exptl_absorpt_process_details     '(CrysAlis PRO; Agilent, 2011)'
_exptl_absorpt_correction_T_min     0.6638
_exptl_absorpt_correction_T_max     0.8076
_diffrn_ambient_temperature     100(2)
_diffrn_radiation_type     CuK\a
_diffrn_radiation_wavelength     1.54184
_diffrn_radiation_source     'SuperNova (Cu) X-ray Source'
_diffrn_radiation_monochromator     Mirror
_diffrn_measurement_device_type
                     'Agilent SuperNova Dual diffractometer with Atlas detector'
_diffrn_measurement_method     \w
_diffrn_detector_area_resol_mean     10.4041
_diffrn_reflns_number     24362
_diffrn_reflns_av_R_equivalents     0.0359
_diffrn_reflns_av_sigmaI/netI     0.0277
_diffrn_reflns_theta_min     3.69
_diffrn_reflns_theta_max     76.37
_diffrn_reflns_theta_full     76.37
_diffrn_measured_fraction_theta_max     0.991
_diffrn_measured_fraction_theta_full     0.991
_diffrn_reflns_limit_h_min     -8
_diffrn_reflns_limit_h_max     10
_diffrn_reflns_limit_k_min     -14
_diffrn_reflns_limit_k_max     15
_diffrn_reflns_limit_l_min     -26
_diffrn_reflns_limit_l_max     25
_diffrn_standards_number     0
_diffrn_standards_interval_count     0
_diffrn_standards_interval_time     0
_diffrn_standards_decay_%     0
_reflns_number_total     8257
_reflns_number_gt     7494
_reflns_threshold_expression     I>2\s(I)
_refine_ls_structure_factor_coef     Fsqd
_refine_ls_matrix_type     full
_refine_ls_R_factor_all     0.0535
_refine_ls_R_factor_gt     0.0503
_refine_ls_wR_factor_gt     0.1461
_refine_ls_wR_factor_ref     0.1505
_refine_ls_goodness_of_fit_ref     1.052
_refine_ls_restrained_S_all     1.052
_refine_ls_number_reflns     8257
_refine_ls_number_parameters     560
_refine_ls_number_restraints     0
_refine_ls_hydrogen_treatment     constr
_refine_ls_weighting_scheme     calc
_refine_ls_weighting_details
       'calc w = 1/[\s^2^(Fo^2^)+(0.0963P)^2^+0.5056P] where P=(Fo^2^+2Fc^2^)/3'
_atom_sites_solution_hydrogens     geom
_atom_sites_solution_primary     direct
_atom_sites_solution_secondary     difmap
_refine_ls_shift/su_max     0.001
_refine_ls_shift/su_mean     0.001
_refine_diff_density_max     0.367
_refine_diff_density_min     -0.318
_refine_ls_extinction_method     'SHELXL97 (Sheldrick, 2008)'
_refine_ls_extinction_coef     0.0067(6)
_refine_ls_extinction_expression
                                  'Fc^*^=kFc[1+0.001xFc^2^\l^3^/sin(2\q)]^-1/4^'
loop_
    _atom_type_symbol
    _atom_type_description
    _atom_type_scat_dispersion_real
    _atom_type_scat_dispersion_imag
    _atom_type_scat_source
    'C' 'C' 0.0181 0.0091
                         'International Tables Vol C Tables 4.2.6.8 and 6.1.1.4'
    'H' 'H' 0.0000 0.0000
                         'International Tables Vol C Tables 4.2.6.8 and 6.1.1.4'
    'N' 'N' 0.0311 0.0180
                         'International Tables Vol C Tables 4.2.6.8 and 6.1.1.4'
    'O' 'O' 0.0492 0.0322
                         'International Tables Vol C Tables 4.2.6.8 and 6.1.1.4'
    'F' 'F' 0.0727 0.0534
                         'International Tables Vol C Tables 4.2.6.8 and 6.1.1.4'
_computing_data_collection     'CrysAlis PRO (Agilent, 2011)'
_computing_cell_refinement     'CrysAlis PRO (Agilent, 2011)'
_computing_data_reduction     'CrysAlis PRO (Agilent, 2011)'
_computing_structure_solution     'SHELXS97 (Sheldrick, 2008)'
_computing_structure_refinement     'SHELXL97 (Sheldrick, 2008)'
_computing_molecular_graphics     'X-SEED (Barbour, 2001)'
_computing_publication_material     'publCIF (Westrip, 2010)'
loop_
    _atom_site_type_symbol
    _atom_site_label
    _atom_site_fract_x
    _atom_site_fract_y
    _atom_site_fract_z
    _atom_site_U_iso_or_equiv
    _atom_site_adp_type
    _atom_site_calc_flag
    _atom_site_refinement_flags
    _atom_site_occupancy
    _atom_site_symmetry_multiplicity
    _atom_site_disorder_assembly
    _atom_site_disorder_group
    F F1 0.29915(13) 0.49876(8) 0.24587(5) 0.0392(2) Uani d . 1 1 . .
    F F2 0.48970(14) 0.48674(9) 0.18214(6) 0.0440(3) Uani d . 1 1 . .
    F F3 0.23550(14) 0.51272(9) 0.14497(5) 0.0460(3) Uani d . 1 1 . .
    F F4 0.84263(12) 0.45553(9) 0.46684(5) 0.0417(3) Uani d . 1 1 . .
    F F5 0.84693(11) 0.48650(9) 0.37019(5) 0.0372(2) Uani d . 1 1 . .
    F F6 0.90031(12) 0.32509(9) 0.38276(6) 0.0445(3) Uani d . 1 1 . .
    F F7 1.08148(12) 0.03173(8) 0.24782(5) 0.0364(2) Uani d . 1 1 . .
    F F8 0.88657(13) 0.04809(9) 0.30988(5) 0.0403(2) Uani d . 1 1 . .
    F F9 1.13471(13) 0.01151(9) 0.34784(5) 0.0394(2) Uani d . 1 1 . .
    F F10 0.43671(12) 0.22454(10) 0.16205(7) 0.0492(3) Uani d . 1 1 . .
    F F11 0.49491(11) 0.05632(9) 0.15518(6) 0.0421(3) Uani d . 1 1 . .
    F F12 0.47286(12) 0.11462(11) 0.06717(6) 0.0470(3) Uani d . 1 1 . .
    O O1 0.59731(13) 0.82502(10) 0.45935(6) 0.0320(3) Uani d . 1 1 . .
    O O2 0.73087(14) -0.25571(10) 0.02599(6) 0.0354(3) Uani d . 1 1 . .
    N N1 0.17930(15) 0.71875(11) 0.44649(6) 0.0279(3) Uani d . 1 1 . .
    N N2 1.16198(16) -0.17349(12) 0.04471(6) 0.0290(3) Uani d . 1 1 . .
    C C1 0.03704(19) 0.74806(14) 0.47062(8) 0.0318(3) Uani d . 1 1 . .
    H H1 -0.0575 0.6952 0.4562 0.038 Uiso calc R 1 1 . .
    C C2 0.01926(19) 0.85093(15) 0.51538(8) 0.0339(3) Uani d . 1 1 . .
    H H2 -0.0849 0.8681 0.5306 0.041 Uiso calc R 1 1 . .
    C C3 0.1571(2) 0.92794(15) 0.53734(9) 0.0346(3) Uani d . 1 1 . .
    H H3 0.1492 0.9992 0.5680 0.042 Uiso calc R 1 1 . .
    C C4 0.30691(19) 0.89923(13) 0.51385(8) 0.0308(3) Uani d . 1 1 . .
    H H4 0.4040 0.9499 0.5286 0.037 Uiso calc R 1 1 . .
    C C5 0.31185(17) 0.79472(12) 0.46828(7) 0.0253(3) Uani d . 1 1 . .
    C C6 0.47017(17) 0.76226(12) 0.43984(7) 0.0250(3) Uani d . 1 1 . .
    C C7 0.46772(17) 0.64771(12) 0.38948(7) 0.0246(3) Uani d . 1 1 . .
    H H7 0.3493 0.6227 0.3671 0.030 Uiso calc R 1 1 . .
    C C8 0.57695(17) 0.64823(12) 0.33463(7) 0.0255(3) Uani d . 1 1 . .
    H H8A 0.6911 0.6813 0.3568 0.031 Uiso calc R 1 1 . .
    H H8B 0.5871 0.5703 0.3079 0.031 Uiso calc R 1 1 . .
    C C9 0.50383(17) 0.71396(13) 0.28721(7) 0.0252(3) Uani d . 1 1 . .
    C C10 0.54330(18) 0.82873(13) 0.30524(8) 0.0286(3) Uani d . 1 1 . .
    H H10 0.6176 0.8631 0.3462 0.034 Uiso calc R 1 1 . .
    C C11 0.47736(19) 0.89424(14) 0.26521(9) 0.0316(3) Uani d . 1 1 . .
    H H11 0.5064 0.9724 0.2790 0.038 Uiso calc R 1 1 . .
    C C12 0.36912(19) 0.84620(14) 0.20509(8) 0.0313(3) Uani d . 1 1 . .
    H H12 0.3228 0.8911 0.1778 0.038 Uiso calc R 1 1 . .
    C C13 0.32924(18) 0.73178(14) 0.18524(8) 0.0304(3) Uani d . 1 1 . .
    H H13 0.2565 0.6979 0.1438 0.037 Uiso calc R 1 1 . .
    C C14 0.39532(17) 0.66639(13) 0.22569(8) 0.0264(3) Uani d . 1 1 . .
    C C15 0.3547(2) 0.54255(14) 0.19996(8) 0.0325(3) Uani d . 1 1 . .
    C C16 0.52929(18) 0.56981(13) 0.43279(7) 0.0265(3) Uani d . 1 1 . .
    H H16A 0.6518 0.5856 0.4481 0.032 Uiso calc R 1 1 . .
    H H16B 0.4740 0.5869 0.4736 0.032 Uiso calc R 1 1 . .
    C C17 0.49401(17) 0.44675(13) 0.39549(7) 0.0249(3) Uani d . 1 1 . .
    C C18 0.32545(18) 0.40471(13) 0.37760(8) 0.0283(3) Uani d . 1 1 . .
    H H18 0.2395 0.4540 0.3884 0.034 Uiso calc R 1 1 . .
    C C19 0.28157(19) 0.29295(14) 0.34449(9) 0.0346(4) Uani d . 1 1 . .
    H H19 0.1666 0.2663 0.3329 0.042 Uiso calc R 1 1 . .
    C C20 0.4052(2) 0.22001(14) 0.32829(10) 0.0401(4) Uani d . 1 1 . .
    H H20 0.3750 0.1435 0.3051 0.048 Uiso calc R 1 1 . .
    C C21 0.5730(2) 0.25874(14) 0.34593(10) 0.0363(4) Uani d . 1 1 . .
    H H21 0.6580 0.2087 0.3352 0.044 Uiso calc R 1 1 . .
    C C22 0.61688(17) 0.37129(13) 0.37939(8) 0.0276(3) Uani d . 1 1 . .
    C C23 0.80011(18) 0.40896(14) 0.39969(9) 0.0318(3) Uani d . 1 1 . .
    C C24 1.3028(2) -0.21222(15) 0.02317(8) 0.0345(4) Uani d . 1 1 . .
    H H24 1.4014 -0.1629 0.0363 0.041 Uiso calc R 1 1 . .
    C C25 1.3139(2) -0.31965(17) -0.01703(9) 0.0403(4) Uani d . 1 1 . .
    H H25 1.4176 -0.3436 -0.0305 0.048 Uiso calc R 1 1 . .
    C C26 1.1699(2) -0.39148(17) -0.03713(10) 0.0446(4) Uani d . 1 1 . .
    H H26 1.1728 -0.4657 -0.0649 0.054 Uiso calc R 1 1 . .
    C C27 1.0217(2) -0.35315(15) -0.01601(9) 0.0365(4) Uani d . 1 1 . .
    H H27 0.9210 -0.4005 -0.0292 0.044 Uiso calc R 1 1 . .
    C C28 1.02335(18) -0.24427(13) 0.02484(7) 0.0269(3) Uani d . 1 1 . .
    C C29 0.86514(18) -0.20152(13) 0.04974(7) 0.0269(3) Uani d . 1 1 . .
    C C30 0.87595(17) -0.09058(12) 0.10449(7) 0.0256(3) Uani d . 1 1 . .
    H H30 0.9965 -0.0671 0.1241 0.031 Uiso calc R 1 1 . .
    C C31 0.77939(17) -0.10214(13) 0.16118(7) 0.0265(3) Uani d . 1 1 . .
    H H31A 0.7726 -0.0268 0.1921 0.032 Uiso calc R 1 1 . .
    H H31B 0.6632 -0.1328 0.1406 0.032 Uiso calc R 1 1 . .
    C C32 0.85667(17) -0.17599(13) 0.20236(8) 0.0262(3) Uani d . 1 1 . .
    C C33 0.81346(18) -0.29045(14) 0.18028(8) 0.0305(3) Uani d . 1 1 . .
    H H33 0.7386 -0.3206 0.1390 0.037 Uiso calc R 1 1 . .
    C C34 0.8769(2) -0.36182(14) 0.21702(9) 0.0332(3) Uani d . 1 1 . .
    H H34 0.8460 -0.4397 0.2005 0.040 Uiso calc R 1 1 . .
    C C35 0.98530(19) -0.31946(15) 0.27782(9) 0.0339(3) Uani d . 1 1 . .
    H H35 1.0279 -0.3679 0.3033 0.041 Uiso calc R 1 1 . .
    C C36 1.03093(18) -0.20567(14) 0.30106(8) 0.0313(3) Uani d . 1 1 . .
    H H36 1.1051 -0.1760 0.3426 0.038 Uiso calc R 1 1 . .
    C C37 0.96848(17) -0.13511(13) 0.26371(8) 0.0274(3) Uani d . 1 1 . .
    C C38 1.01779(19) -0.01234(14) 0.29190(8) 0.0315(3) Uani d . 1 1 . .
    C C39 0.80054(18) -0.00242(13) 0.07124(7) 0.0278(3) Uani d . 1 1 . .
    H H39 0.8488 -0.0069 0.0295 0.033 Uiso calc R 1 1 . .
    H H39B 0.6776 -0.0193 0.0581 0.033 Uiso calc R 1 1 . .
    C C40 0.83571(17) 0.11498(13) 0.11867(7) 0.0260(3) Uani d . 1 1 . .
    C C41 1.00266(18) 0.15960(13) 0.13416(8) 0.0290(3) Uani d . 1 1 . .
    H H41 1.0858 0.1170 0.1130 0.035 Uiso calc R 1 1 . .
    C C42 1.05035(19) 0.26379(14) 0.17930(9) 0.0325(3) Uani d . 1 1 . .
    H H42 1.1646 0.2919 0.1885 0.039 Uiso calc R 1 1 . .
    C C43 0.9310(2) 0.32732(13) 0.21115(9) 0.0328(3) Uani d . 1 1 . .
    H H43 0.9634 0.3981 0.2431 0.039 Uiso calc R 1 1 . .
    C C44 0.76404(19) 0.28638(14) 0.19582(8) 0.0316(3) Uani d . 1 1 . .
    H H44 0.6816 0.3299 0.2169 0.038 Uiso calc R 1 1 . .
    C C45 0.71607(18) 0.18158(13) 0.14962(8) 0.0278(3) Uani d . 1 1 . .
    C C46 0.53164(18) 0.14473(14) 0.13360(8) 0.0309(3) Uani d . 1 1 . .
loop_
    _atom_site_aniso_label
    _atom_site_aniso_U_11
    _atom_site_aniso_U_22
    _atom_site_aniso_U_33
    _atom_site_aniso_U_12
    _atom_site_aniso_U_13
    _atom_site_aniso_U_23
    F1 0.0467(6) 0.0329(5) 0.0340(5) -0.0169(4) -0.0041(4) 0.0103(4)
    F2 0.0484(6) 0.0323(5) 0.0448(6) 0.0011(4) 0.0048(5) 0.0016(4)
    F3 0.0527(6) 0.0406(6) 0.0332(5) -0.0150(5) -0.0175(4) 0.0060(4)
    F4 0.0275(4) 0.0525(6) 0.0403(5) -0.0034(4) -0.0119(4) 0.0145(5)
    F5 0.0232(4) 0.0398(5) 0.0507(6) -0.0050(4) 0.0034(4) 0.0181(4)
    F6 0.0221(4) 0.0431(6) 0.0694(7) 0.0059(4) 0.0041(4) 0.0192(5)
    F7 0.0399(5) 0.0351(5) 0.0304(5) -0.0129(4) -0.0013(4) 0.0084(4)
    F8 0.0415(5) 0.0368(5) 0.0371(5) 0.0046(4) 0.0030(4) 0.0029(4)
    F9 0.0400(5) 0.0423(6) 0.0281(5) -0.0076(4) -0.0082(4) 0.0053(4)
    F10 0.0240(5) 0.0437(6) 0.0746(8) 0.0056(4) 0.0046(5) 0.0097(5)
    F11 0.0243(4) 0.0465(6) 0.0625(7) -0.0046(4) 0.0026(4) 0.0298(5)
    F12 0.0253(5) 0.0724(8) 0.0400(6) -0.0088(5) -0.0104(4) 0.0198(5)
    O1 0.0235(5) 0.0329(6) 0.0332(6) -0.0092(4) 0.0001(4) 0.0022(4)
    O2 0.0236(5) 0.0388(6) 0.0355(6) -0.0085(4) -0.0027(4) 0.0019(5)
    N1 0.0219(6) 0.0316(7) 0.0269(6) -0.0053(5) -0.0005(5) 0.0060(5)
    N2 0.0238(6) 0.0356(7) 0.0261(6) -0.0044(5) -0.0007(5) 0.0092(5)
    C1 0.0221(7) 0.0373(8) 0.0315(7) -0.0059(6) -0.0008(6) 0.0055(6)
    C2 0.0243(7) 0.0411(9) 0.0333(8) 0.0013(6) 0.0037(6) 0.0064(7)
    C3 0.0315(8) 0.0340(8) 0.0336(8) -0.0009(6) 0.0037(6) 0.0031(6)
    C4 0.0264(7) 0.0313(8) 0.0300(7) -0.0055(6) 0.0005(6) 0.0038(6)
    C5 0.0218(6) 0.0279(7) 0.0241(7) -0.0033(5) -0.0021(5) 0.0071(5)
    C6 0.0218(6) 0.0274(7) 0.0244(7) -0.0039(5) -0.0018(5) 0.0081(5)
    C7 0.0191(6) 0.0271(7) 0.0244(7) -0.0040(5) -0.0016(5) 0.0051(5)
    C8 0.0196(6) 0.0288(7) 0.0260(7) -0.0024(5) -0.0010(5) 0.0072(5)
    C9 0.0183(6) 0.0299(7) 0.0267(7) -0.0033(5) 0.0026(5) 0.0079(6)
    C10 0.0231(6) 0.0317(8) 0.0285(7) -0.0052(5) 0.0021(5) 0.0061(6)
    C11 0.0287(7) 0.0296(8) 0.0375(8) -0.0022(6) 0.0069(6) 0.0109(6)
    C12 0.0260(7) 0.0365(8) 0.0358(8) 0.0009(6) 0.0051(6) 0.0177(7)
    C13 0.0230(7) 0.0382(8) 0.0299(7) -0.0027(6) -0.0005(5) 0.0122(6)
    C14 0.0213(6) 0.0293(7) 0.0273(7) -0.0034(5) 0.0002(5) 0.0084(6)
    C15 0.0331(8) 0.0331(8) 0.0278(7) -0.0067(6) -0.0045(6) 0.0084(6)
    C16 0.0231(6) 0.0290(7) 0.0240(7) -0.0040(5) -0.0028(5) 0.0062(6)
    C17 0.0210(6) 0.0293(7) 0.0238(6) -0.0035(5) -0.0013(5) 0.0094(5)
    C18 0.0205(6) 0.0326(8) 0.0315(7) -0.0017(5) 0.0009(5) 0.0106(6)
    C19 0.0215(7) 0.0351(8) 0.0444(9) -0.0068(6) -0.0013(6) 0.0109(7)
    C20 0.0299(8) 0.0279(8) 0.0565(11) -0.0049(6) 0.0030(7) 0.0049(7)
    C21 0.0256(7) 0.0316(8) 0.0501(10) 0.0006(6) 0.0053(7) 0.0093(7)
    C22 0.0206(7) 0.0317(8) 0.0302(7) -0.0028(5) -0.0011(5) 0.0115(6)
    C23 0.0217(7) 0.0322(8) 0.0414(9) 0.0002(6) 0.0000(6) 0.0132(7)
    C24 0.0257(7) 0.0469(10) 0.0296(8) -0.0035(6) 0.0025(6) 0.0105(7)
    C25 0.0311(8) 0.0519(11) 0.0363(9) 0.0052(7) 0.0079(7) 0.0084(8)
    C26 0.0426(9) 0.0431(10) 0.0401(9) 0.0032(8) 0.0071(7) -0.0016(8)
    C27 0.0324(8) 0.0361(9) 0.0326(8) -0.0068(6) 0.0000(6) -0.0002(7)
    C28 0.0243(7) 0.0331(8) 0.0209(6) -0.0035(6) -0.0018(5) 0.0072(6)
    C29 0.0224(6) 0.0308(7) 0.0251(7) -0.0047(5) -0.0027(5) 0.0082(6)
    C30 0.0196(6) 0.0286(7) 0.0251(7) -0.0039(5) -0.0022(5) 0.0055(6)
    C31 0.0203(6) 0.0298(7) 0.0274(7) -0.0010(5) -0.0007(5) 0.0074(6)
    C32 0.0193(6) 0.0320(8) 0.0268(7) -0.0016(5) 0.0028(5) 0.0082(6)
    C33 0.0243(7) 0.0334(8) 0.0319(8) -0.0047(6) 0.0009(6) 0.0085(6)
    C34 0.0307(7) 0.0302(8) 0.0395(9) -0.0017(6) 0.0055(6) 0.0115(7)
    C35 0.0276(7) 0.0390(9) 0.0395(9) 0.0025(6) 0.0053(6) 0.0182(7)
    C36 0.0230(7) 0.0414(9) 0.0298(7) -0.0014(6) 0.0006(5) 0.0130(6)
    C37 0.0213(6) 0.0328(8) 0.0272(7) -0.0023(5) 0.0022(5) 0.0086(6)
    C38 0.0291(7) 0.0367(8) 0.0252(7) -0.0040(6) -0.0010(6) 0.0063(6)
    C39 0.0236(6) 0.0318(8) 0.0253(7) -0.0050(5) -0.0029(5) 0.0078(6)
    C40 0.0217(6) 0.0297(7) 0.0263(7) -0.0031(5) -0.0017(5) 0.0107(6)
    C41 0.0218(7) 0.0312(8) 0.0331(8) -0.0029(5) 0.0009(5) 0.0100(6)
    C42 0.0229(7) 0.0316(8) 0.0402(8) -0.0069(6) -0.0031(6) 0.0108(7)
    C43 0.0299(7) 0.0278(7) 0.0361(8) -0.0031(6) -0.0032(6) 0.0063(6)
    C44 0.0273(7) 0.0324(8) 0.0341(8) 0.0014(6) 0.0006(6) 0.0103(6)
    C45 0.0213(7) 0.0320(8) 0.0296(7) -0.0027(5) -0.0028(5) 0.0120(6)
    C46 0.0224(7) 0.0344(8) 0.0363(8) 0.0005(6) 0.0000(6) 0.0131(6)
loop_
    _geom_bond_atom_site_label_1
    _geom_bond_atom_site_label_2
    _geom_bond_site_symmetry_2
    _geom_bond_distance
    _geom_bond_publ_flag
    F1 C15 . 1.3463(19) ?
    F2 C15 . 1.351(2) ?
    F3 C15 . 1.3401(18) ?
    F4 C23 . 1.344(2) ?
    F5 C23 . 1.3542(18) ?
    F6 C23 . 1.3417(19) ?
    F7 C38 . 1.3449(18) ?
    F8 C38 . 1.3540(19) ?
    F9 C38 . 1.3436(18) ?
    F10 C46 . 1.333(2) ?
    F11 C46 . 1.3433(18) ?
    F12 C46 . 1.3369(19) ?
    O1 C6 . 1.2199(17) ?
    O2 C29 . 1.2218(18) ?
    N1 C1 . 1.339(2) ?
    N1 C5 . 1.3463(18) ?
    N2 C24 . 1.336(2) ?
    N2 C28 . 1.3454(19) ?
    C1 C2 . 1.387(2) ?
    C1 H1 . 0.9500 ?
    C2 C3 . 1.385(2) ?
    C2 H2 . 0.9500 ?
    C3 C4 . 1.388(2) ?
    C3 H3 . 0.9500 ?
    C4 C5 . 1.390(2) ?
    C4 H4 . 0.9500 ?
    C5 C6 . 1.504(2) ?
    C6 C7 . 1.519(2) ?
    C7 C8 . 1.5411(19) ?
    C7 C16 . 1.545(2) ?
    C7 H7 . 1.0000 ?
    C8 C9 . 1.517(2) ?
    C8 H8A . 0.9900 ?
    C8 H8B . 0.9900 ?
    C9 C10 . 1.392(2) ?
    C9 C14 . 1.4073(19) ?
    C10 C11 . 1.386(2) ?
    C10 H10 . 0.9500 ?
    C11 C12 . 1.387(2) ?
    C11 H11 . 0.9500 ?
    C12 C13 . 1.387(2) ?
    C12 H12 . 0.9500 ?
    C13 C14 . 1.391(2) ?
    C13 H13 . 0.9500 ?
    C14 C15 . 1.499(2) ?
    C16 C17 . 1.515(2) ?
    C16 H16A . 0.9900 ?
    C16 H16B . 0.9900 ?
    C17 C22 . 1.399(2) ?
    C17 C18 . 1.4025(19) ?
    C18 C19 . 1.384(2) ?
    C18 H18 . 0.9500 ?
    C19 C20 . 1.384(2) ?
    C19 H19 . 0.9500 ?
    C20 C21 . 1.386(2) ?
    C20 H20 . 0.9500 ?
    C21 C22 . 1.394(2) ?
    C21 H21 . 0.9500 ?
    C22 C23 . 1.5011(19) ?
    C24 C25 . 1.384(3) ?
    C24 H24 . 0.9500 ?
    C25 C26 . 1.386(3) ?
    C25 H25 . 0.9500 ?
    C26 C27 . 1.386(3) ?
    C26 H26 . 0.9500 ?
    C27 C28 . 1.388(2) ?
    C27 H27 . 0.9500 ?
    C28 C29 . 1.503(2) ?
    C29 C30 . 1.521(2) ?
    C30 C31 . 1.541(2) ?
    C30 C39 . 1.549(2) ?
    C30 H30 . 1.0000 ?
    C31 C32 . 1.513(2) ?
    C31 H31A . 0.9900 ?
    C31 H31B . 0.9900 ?
    C32 C33 . 1.392(2) ?
    C32 C37 . 1.407(2) ?
    C33 C34 . 1.389(2) ?
    C33 H33 . 0.9500 ?
    C34 C35 . 1.388(2) ?
    C34 H34 . 0.9500 ?
    C35 C36 . 1.388(2) ?
    C35 H35 . 0.9500 ?
    C36 C37 . 1.387(2) ?
    C36 H36 . 0.9500 ?
    C37 C38 . 1.501(2) ?
    C39 C40 . 1.516(2) ?
    C39 H39 . 0.9900 ?
    C39 H39B . 0.9900 ?
    C40 C41 . 1.4000(19) ?
    C40 C45 . 1.402(2) ?
    C41 C42 . 1.383(2) ?
    C41 H41 . 0.9500 ?
    C42 C43 . 1.390(2) ?
    C42 H42 . 0.9500 ?
    C43 C44 . 1.386(2) ?
    C43 H43 . 0.9500 ?
    C44 C45 . 1.397(2) ?
    C44 H44 . 0.9500 ?
    C45 C46 . 1.5060(19) ?
loop_
    _geom_angle_atom_site_label_1
    _geom_angle_atom_site_label_2
    _geom_angle_atom_site_label_3
    _geom_angle_site_symmetry_1
    _geom_angle_site_symmetry_3
    _geom_angle
    _geom_angle_publ_flag
    C1 N1 C5 . . 116.80(14) ?
    C24 N2 C28 . . 116.94(14) ?
    N1 C1 C2 . . 123.98(14) ?
    N1 C1 H1 . . 118.0 ?
    C2 C1 H1 . . 118.0 ?
    C3 C2 C1 . . 118.39(15) ?
    C3 C2 H2 . . 120.8 ?
    C1 C2 H2 . . 120.8 ?
    C2 C3 C4 . . 118.87(15) ?
    C2 C3 H3 . . 120.6 ?
    C4 C3 H3 . . 120.6 ?
    C3 C4 C5 . . 118.56(14) ?
    C3 C4 H4 . . 120.7 ?
    C5 C4 H4 . . 120.7 ?
    N1 C5 C4 . . 123.37(14) ?
    N1 C5 C6 . . 116.55(13) ?
    C4 C5 C6 . . 120.07(13) ?
    O1 C6 C5 . . 120.19(14) ?
    O1 C6 C7 . . 121.90(13) ?
    C5 C6 C7 . . 117.83(12) ?
    C6 C7 C8 . . 112.20(11) ?
    C6 C7 C16 . . 105.09(11) ?
    C8 C7 C16 . . 112.61(12) ?
    C6 C7 H7 . . 108.9 ?
    C8 C7 H7 . . 108.9 ?
    C16 C7 H7 . . 108.9 ?
    C9 C8 C7 . . 112.15(12) ?
    C9 C8 H8A . . 109.2 ?
    C7 C8 H8A . . 109.2 ?
    C9 C8 H8B . . 109.2 ?
    C7 C8 H8B . . 109.2 ?
    H8A C8 H8B . . 107.9 ?
    C10 C9 C14 . . 117.09(14) ?
    C10 C9 C8 . . 118.88(13) ?
    C14 C9 C8 . . 124.03(13) ?
    C11 C10 C9 . . 121.89(14) ?
    C11 C10 H10 . . 119.1 ?
    C9 C10 H10 . . 119.1 ?
    C10 C11 C12 . . 120.28(15) ?
    C10 C11 H11 . . 119.9 ?
    C12 C11 H11 . . 119.9 ?
    C13 C12 C11 . . 119.21(14) ?
    C13 C12 H12 . . 120.4 ?
    C11 C12 H12 . . 120.4 ?
    C12 C13 C14 . . 120.31(14) ?
    C12 C13 H13 . . 119.8 ?
    C14 C13 H13 . . 119.8 ?
    C13 C14 C9 . . 121.22(14) ?
    C13 C14 C15 . . 117.89(13) ?
    C9 C14 C15 . . 120.82(13) ?
    F3 C15 F1 . . 105.87(12) ?
    F3 C15 F2 . . 106.05(13) ?
    F1 C15 F2 . . 105.95(13) ?
    F3 C15 C14 . . 112.94(13) ?
    F1 C15 C14 . . 113.23(13) ?
    F2 C15 C14 . . 112.21(13) ?
    C17 C16 C7 . . 113.58(11) ?
    C17 C16 H16A . . 108.9 ?
    C7 C16 H16A . . 108.8 ?
    C17 C16 H16B . . 108.8 ?
    C7 C16 H16B . . 108.8 ?
    H16A C16 H16B . . 107.7 ?
    C22 C17 C18 . . 117.57(14) ?
    C22 C17 C16 . . 124.96(12) ?
    C18 C17 C16 . . 117.45(13) ?
    C19 C18 C17 . . 121.43(14) ?
    C19 C18 H18 . . 119.3 ?
    C17 C18 H18 . . 119.3 ?
    C18 C19 C20 . . 120.03(14) ?
    C18 C19 H19 . . 120.0 ?
    C20 C19 H19 . . 120.0 ?
    C19 C20 C21 . . 119.93(16) ?
    C19 C20 H20 . . 120.0 ?
    C21 C20 H20 . . 120.0 ?
    C20 C21 C22 . . 119.94(15) ?
    C20 C21 H21 . . 120.0 ?
    C22 C21 H21 . . 120.0 ?
    C21 C22 C17 . . 121.10(13) ?
    C21 C22 C23 . . 118.20(14) ?
    C17 C22 C23 . . 120.67(14) ?
    F6 C23 F4 . . 106.48(12) ?
    F6 C23 F5 . . 105.85(13) ?
    F4 C23 F5 . . 106.02(13) ?
    F6 C23 C22 . . 112.80(13) ?
    F4 C23 C22 . . 112.44(13) ?
    F5 C23 C22 . . 112.71(12) ?
    N2 C24 C25 . . 124.07(15) ?
    N2 C24 H24 . . 118.0 ?
    C25 C24 H24 . . 118.0 ?
    C24 C25 C26 . . 118.27(16) ?
    C24 C25 H25 . . 120.9 ?
    C26 C25 H25 . . 120.9 ?
    C27 C26 C25 . . 118.87(17) ?
    C27 C26 H26 . . 120.6 ?
    C25 C26 H26 . . 120.6 ?
    C26 C27 C28 . . 118.67(15) ?
    C26 C27 H27 . . 120.7 ?
    C28 C27 H27 . . 120.7 ?
    N2 C28 C27 . . 123.18(14) ?
    N2 C28 C29 . . 117.11(13) ?
    C27 C28 C29 . . 119.70(13) ?
    O2 C29 C28 . . 119.96(14) ?
    O2 C29 C30 . . 121.16(14) ?
    C28 C29 C30 . . 118.87(12) ?
    C29 C30 C31 . . 110.29(12) ?
    C29 C30 C39 . . 108.14(11) ?
    C31 C30 C39 . . 110.65(12) ?
    C29 C30 H30 . . 109.2 ?
    C31 C30 H30 . . 109.2 ?
    C39 C30 H30 . . 109.2 ?
    C32 C31 C30 . . 114.50(12) ?
    C32 C31 H31A . . 108.6 ?
    C30 C31 H31A . . 108.6 ?
    C32 C31 H31B . . 108.6 ?
    C30 C31 H31B . . 108.6 ?
    H31A C31 H31B . . 107.6 ?
    C33 C32 C37 . . 117.13(14) ?
    C33 C32 C31 . . 119.32(13) ?
    C37 C32 C31 . . 123.53(13) ?
    C32 C33 C34 . . 121.80(14) ?
    C32 C33 H33 . . 119.1 ?
    C34 C33 H33 . . 119.1 ?
    C35 C34 C33 . . 120.07(15) ?
    C35 C34 H34 . . 120.0 ?
    C33 C34 H34 . . 120.0 ?
    C34 C35 C36 . . 119.42(15) ?
    C34 C35 H35 . . 120.3 ?
    C36 C35 H35 . . 120.3 ?
    C37 C36 C35 . . 120.16(14) ?
    C37 C36 H36 . . 119.9 ?
    C35 C36 H36 . . 119.9 ?
    C36 C37 C32 . . 121.41(14) ?
    C36 C37 C38 . . 118.14(14) ?
    C32 C37 C38 . . 120.40(14) ?
    F7 C38 F9 . . 106.09(12) ?
    F7 C38 F8 . . 105.94(13) ?
    F9 C38 F8 . . 105.81(13) ?
    F7 C38 C37 . . 113.10(13) ?
    F9 C38 C37 . . 112.73(13) ?
    F8 C38 C37 . . 112.56(13) ?
    C40 C39 C30 . . 111.80(11) ?
    C40 C39 H39 . . 109.3 ?
    C30 C39 H39 . . 109.3 ?
    C40 C39 H39B . . 109.3 ?
    C30 C39 H39B . . 109.3 ?
    H39 C39 H39B . . 107.9 ?
    C41 C40 C45 . . 117.27(14) ?
    C41 C40 C39 . . 117.12(13) ?
    C45 C40 C39 . . 125.59(12) ?
    C42 C41 C40 . . 122.05(15) ?
    C42 C41 H41 . . 119.0 ?
    C40 C41 H41 . . 119.0 ?
    C41 C42 C43 . . 119.94(14) ?
    C41 C42 H42 . . 120.0 ?
    C43 C42 H42 . . 120.0 ?
    C44 C43 C42 . . 119.35(15) ?
    C44 C43 H43 . . 120.3 ?
    C42 C43 H43 . . 120.3 ?
    C43 C44 C45 . . 120.52(15) ?
    C43 C44 H44 . . 119.7 ?
    C45 C44 H44 . . 119.7 ?
    C44 C45 C40 . . 120.82(13) ?
    C44 C45 C46 . . 117.39(14) ?
    C40 C45 C46 . . 121.77(14) ?
    F10 C46 F12 . . 106.10(13) ?
    F10 C46 F11 . . 105.90(13) ?
    F12 C46 F11 . . 105.76(13) ?
    F10 C46 C45 . . 112.65(14) ?
    F12 C46 C45 . . 112.92(13) ?
    F11 C46 C45 . . 112.90(12) ?
loop_
    _geom_torsion_atom_site_label_1
    _geom_torsion_atom_site_label_2
    _geom_torsion_atom_site_label_3
    _geom_torsion_atom_site_label_4
    _geom_torsion_site_symmetry_1
    _geom_torsion_site_symmetry_2
    _geom_torsion_site_symmetry_3
    _geom_torsion_site_symmetry_4
    _geom_torsion
    _geom_torsion_publ_flag
    C5 N1 C1 C2 . . . . 0.7(2) ?
    N1 C1 C2 C3 . . . . -0.8(3) ?
    C1 C2 C3 C4 . . . . -0.1(2) ?
    C2 C3 C4 C5 . . . . 1.0(2) ?
    C1 N1 C5 C4 . . . . 0.3(2) ?
    C1 N1 C5 C6 . . . . -178.72(13) ?
    C3 C4 C5 N1 . . . . -1.2(2) ?
    C3 C4 C5 C6 . . . . 177.83(14) ?
    N1 C5 C6 O1 . . . . -177.00(13) ?
    C4 C5 C6 O1 . . . . 3.9(2) ?
    N1 C5 C6 C7 . . . . -0.06(19) ?
    C4 C5 C6 C7 . . . . -179.13(13) ?
    O1 C6 C7 C8 . . . . -37.84(18) ?
    C5 C6 C7 C8 . . . . 145.27(12) ?
    O1 C6 C7 C16 . . . . 84.85(16) ?
    C5 C6 C7 C16 . . . . -92.03(14) ?
    C6 C7 C8 C9 . . . . -68.42(15) ?
    C16 C7 C8 C9 . . . . 173.25(11) ?
    C7 C8 C9 C10 . . . . 86.49(15) ?
    C7 C8 C9 C14 . . . . -92.62(17) ?
    C14 C9 C10 C11 . . . . 0.9(2) ?
    C8 C9 C10 C11 . . . . -178.25(13) ?
    C9 C10 C11 C12 . . . . -0.2(2) ?
    C10 C11 C12 C13 . . . . -0.7(2) ?
    C11 C12 C13 C14 . . . . 0.9(2) ?
    C12 C13 C14 C9 . . . . -0.2(2) ?
    C12 C13 C14 C15 . . . . -176.99(14) ?
    C10 C9 C14 C13 . . . . -0.7(2) ?
    C8 C9 C14 C13 . . . . 178.41(13) ?
    C10 C9 C14 C15 . . . . 176.01(14) ?
    C8 C9 C14 C15 . . . . -4.9(2) ?
    C13 C14 C15 F3 . . . . -10.2(2) ?
    C9 C14 C15 F3 . . . . 172.94(13) ?
    C13 C14 C15 F1 . . . . -130.55(15) ?
    C9 C14 C15 F1 . . . . 52.63(19) ?
    C13 C14 C15 F2 . . . . 109.57(16) ?
    C9 C14 C15 F2 . . . . -67.26(18) ?
    C6 C7 C16 C17 . . . . 164.93(11) ?
    C8 C7 C16 C17 . . . . -72.64(15) ?
    C7 C16 C17 C22 . . . . 115.21(15) ?
    C7 C16 C17 C18 . . . . -66.85(17) ?
    C22 C17 C18 C19 . . . . -0.8(2) ?
    C16 C17 C18 C19 . . . . -178.86(14) ?
    C17 C18 C19 C20 . . . . 0.0(3) ?
    C18 C19 C20 C21 . . . . 0.7(3) ?
    C19 C20 C21 C22 . . . . -0.6(3) ?
    C20 C21 C22 C17 . . . . -0.2(3) ?
    C20 C21 C22 C23 . . . . 177.92(16) ?
    C18 C17 C22 C21 . . . . 0.9(2) ?
    C16 C17 C22 C21 . . . . 178.83(15) ?
    C18 C17 C22 C23 . . . . -177.22(13) ?
    C16 C17 C22 C23 . . . . 0.7(2) ?
    C21 C22 C23 F6 . . . . -0.8(2) ?
    C17 C22 C23 F6 . . . . 177.38(14) ?
    C21 C22 C23 F4 . . . . -121.21(16) ?
    C17 C22 C23 F4 . . . . 56.95(19) ?
    C21 C22 C23 F5 . . . . 119.02(16) ?
    C17 C22 C23 F5 . . . . -62.8(2) ?
    C28 N2 C24 C25 . . . . -0.8(2) ?
    N2 C24 C25 C26 . . . . 0.9(3) ?
    C24 C25 C26 C27 . . . . -0.3(3) ?
    C25 C26 C27 C28 . . . . -0.3(3) ?
    C24 N2 C28 C27 . . . . 0.1(2) ?
    C24 N2 C28 C29 . . . . 179.20(13) ?
    C26 C27 C28 N2 . . . . 0.4(3) ?
    C26 C27 C28 C29 . . . . -178.62(16) ?
    N2 C28 C29 O2 . . . . 169.67(14) ?
    C27 C28 C29 O2 . . . . -11.2(2) ?
    N2 C28 C29 C30 . . . . -10.31(19) ?
    C27 C28 C29 C30 . . . . 168.80(14) ?
    O2 C29 C30 C31 . . . . 48.13(18) ?
    C28 C29 C30 C31 . . . . -131.89(13) ?
    O2 C29 C30 C39 . . . . -72.98(17) ?
    C28 C29 C30 C39 . . . . 107.00(14) ?
    C29 C30 C31 C32 . . . . 67.46(15) ?
    C39 C30 C31 C32 . . . . -172.94(12) ?
    C30 C31 C32 C33 . . . . -87.47(16) ?
    C30 C31 C32 C37 . . . . 94.23(17) ?
    C37 C32 C33 C34 . . . . 0.2(2) ?
    C31 C32 C33 C34 . . . . -178.18(14) ?
    C32 C33 C34 C35 . . . . 0.6(2) ?
    C33 C34 C35 C36 . . . . -0.7(2) ?
    C34 C35 C36 C37 . . . . 0.0(2) ?
    C35 C36 C37 C32 . . . . 0.8(2) ?
    C35 C36 C37 C38 . . . . 178.36(14) ?
    C33 C32 C37 C36 . . . . -0.9(2) ?
    C31 C32 C37 C36 . . . . 177.40(13) ?
    C33 C32 C37 C38 . . . . -178.41(13) ?
    C31 C32 C37 C38 . . . . -0.1(2) ?
    C36 C37 C38 F7 . . . . 127.54(15) ?
    C32 C37 C38 F7 . . . . -54.91(19) ?
    C36 C37 C38 F9 . . . . 7.2(2) ?
    C32 C37 C38 F9 . . . . -175.27(13) ?
    C36 C37 C38 F8 . . . . -112.43(15) ?
    C32 C37 C38 F8 . . . . 65.13(18) ?
    C29 C30 C39 C40 . . . . -169.09(11) ?
    C31 C30 C39 C40 . . . . 70.02(14) ?
    C30 C39 C40 C41 . . . . 68.56(16) ?
    C30 C39 C40 C45 . . . . -109.77(16) ?
    C45 C40 C41 C42 . . . . 1.5(2) ?
    C39 C40 C41 C42 . . . . -176.92(14) ?
    C40 C41 C42 C43 . . . . 0.4(2) ?
    C41 C42 C43 C44 . . . . -1.7(2) ?
    C42 C43 C44 C45 . . . . 1.0(2) ?
    C43 C44 C45 C40 . . . . 1.0(2) ?
    C43 C44 C45 C46 . . . . -177.73(14) ?
    C41 C40 C45 C44 . . . . -2.2(2) ?
    C39 C40 C45 C44 . . . . 176.09(14) ?
    C41 C40 C45 C46 . . . . 176.46(13) ?
    C39 C40 C45 C46 . . . . -5.2(2) ?
    C44 C45 C46 F10 . . . . 6.0(2) ?
    C40 C45 C46 F10 . . . . -172.73(14) ?
    C44 C45 C46 F12 . . . . 126.18(16) ?
    C40 C45 C46 F12 . . . . -52.6(2) ?
    C44 C45 C46 F11 . . . . -113.91(16) ?
    C40 C45 C46 F11 . . . . 67.36(19) ?
