# Supplementary material for: 1-(Pyridin-2-yl)-2-[2-(trifluoro­meth­yl)benz­yl]-3-[2-(trifluoro­meth­yl)phen­yl]propan-1-one
Source: Acta Crystallogr Sect E Struct Rep Online. 2012 Feb 4;68(Pt 3):o576. doi: 10.1107/S1600536812003698 (PMC3297303; doi:10.1107/S1600536812003698)
Supplement: Supplementary file 2 [file e-68-0o576-Isup2.hkl]

# 
# h,k,l, Fc-squared, Fo-squared, sigma(Fo-squared) and status flag 
# 
data_I
_shelx_title '  P-1' 
_shelx_refln_list_code          4 
_shelx_F_calc_maximum      133.12 
_exptl_crystal_F_000       896.00 
_reflns_d_resolution_high  0.7932 
 
loop_ 
 _symmetry_equiv_pos_as_xyz 
 'x, y, z' 
 '-x, -y, -z' 
 
_cell_length_a     8.0661 
_cell_length_b    12.4900 
_cell_length_c    20.8047 
_cell_angle_alpha 106.101 
_cell_angle_beta   98.366 
_cell_angle_gamma  91.609 
 
_shelx_F_squared_multiplier     1.000 
 
loop_ 
 _refln_index_h 
 _refln_index_k 
 _refln_index_l 
 _refln_F_squared_calc 
 _refln_F_squared_meas 
 _refln_F_squared_sigma 
 _refln_observed_status 
   1   0   0        3.66        6.18      0.47 o 
   2   0   0     5530.45     5384.28     70.76 o 
   3   0   0     5450.29     4982.80     26.17 o 
   4   0   0      301.15      262.38      5.31 o 
   5   0   0      631.95      544.46     15.58 o 
   6   0   0     2364.81     2432.32     18.97 o 
   7   0   0      531.09      510.17      7.09 o 
   8   0   0       45.20       45.60      2.37 o 
   9   0   0       81.32       93.48      3.42 o 
  10   0   0       46.71       49.35      2.17 o 
 -10   1   0       44.07       43.19      2.92 o 
  -9   1   0       42.69       45.58      2.37 o 
  -8   1   0       59.49       58.11      3.27 o 
  -7   1   0      193.51      170.50      4.32 o 
  -6   1   0      230.84      239.48      5.11 o 
  -5   1   0      138.90      114.01      7.24 o 
  -4   1   0     1317.81     1260.86     23.69 o 
  -3   1   0        3.74       11.97      1.26 o 
  -2   1   0     2032.70     1629.77     28.84 o 
  -1   1   0        2.88        8.78      0.95 o 
   0   1   0      192.04      149.80      2.23 o 
   1   1   0    11290.46    12396.84     45.97 o 
   2   1   0     3429.99     3048.28     14.09 o 
   3   1   0      266.88      257.86     10.32 o 
   4   1   0      506.41      420.49      9.07 o 
   5   1   0      612.25      501.21     19.66 o 
   6   1   0       88.80       95.77      3.21 o 
   7   1   0      636.48      557.37      7.58 o 
   8   1   0       12.69       16.24      1.45 o 
   9   1   0       20.81       19.73      1.45 o 
 -10   2   0        4.03        4.78      1.07 o 
  -9   2   0        0.31        1.07      0.73 o 
  -8   2   0       57.68       61.69      3.32 o 
  -7   2   0      998.86      985.19     11.31 o 
  -6   2   0     1344.89     1260.32     28.03 o 
  -5   2   0      323.81      307.84     12.22 o 
  -4   2   0     1578.29     1492.04     17.38 o 
  -3   2   0     1751.05     1560.45     12.94 o 
  -2   2   0       62.91       57.93      2.07 o 
  -1   2   0     1880.87     1648.14     42.02 o 
   0   2   0     3608.00     3250.83     15.63 o 
   1   2   0       47.63       40.59      1.91 o 
   2   2   0     2028.73     1774.92     51.42 o 
   3   2   0    13885.11    15468.17     97.14 o 
   4   2   0       70.62       62.31      3.39 o 
   5   2   0     1258.61     1099.76     24.99 o 
   6   2   0       61.12       49.36      2.18 o 
   7   2   0       55.85       60.63      2.39 o 
   8   2   0      488.80      428.44      6.11 o 
   9   2   0        0.25       -0.17      0.48 o 
  -9   3   0       61.49       75.32      2.89 o 
  -8   3   0      334.78      340.27      7.48 o 
  -7   3   0       73.24       70.56      3.25 o 
  -6   3   0      611.16      597.94      9.69 o 
  -5   3   0      151.24      151.14      8.96 o 
  -4   3   0       71.78       74.41      5.82 o 
  -3   3   0      135.43      109.13      3.65 o 
  -2   3   0       95.96       93.39      2.66 o 
  -1   3   0     2277.49     1994.16     19.99 o 
   0   3   0     1090.94      910.03     14.56 o 
   1   3   0     8635.43     6508.00    871.01 o 
   2   3   0      614.57      545.96     13.49 o 
   3   3   0        0.31        0.78      0.76 o 
   4   3   0     2208.71     2172.12     75.54 o 
   5   3   0      582.07      515.78     17.74 o 
   6   3   0      477.67      428.53      6.15 o 
   7   3   0      752.70      671.61      8.50 o 
   8   3   0      195.38      173.14      4.35 o 
   9   3   0       17.57       16.01      1.19 o 
  -9   4   0        8.08       12.15      1.10 o 
  -8   4   0        7.40        6.74      0.92 o 
  -7   4   0      271.73      277.53      6.14 o 
  -6   4   0       66.79       84.43      3.06 o 
  -5   4   0      304.89      302.28     13.19 o 
  -4   4   0      633.10      751.39     13.95 o 
  -3   4   0     3234.69     3305.09     26.51 o 
  -2   4   0      139.12      132.02      9.54 o 
  -1   4   0      680.39      574.23     12.55 o 
   0   4   0     2907.02     2538.91     29.03 o 
   1   4   0       81.58       61.93      4.08 o 
   2   4   0     3601.98     3505.55     40.03 o 
   3   4   0      909.16      908.90     21.48 o 
   4   4   0       26.61       28.12      2.96 o 
   5   4   0       81.75       57.45      6.22 o 
   6   4   0      145.02      126.12      3.34 o 
   7   4   0       17.83       18.63      1.49 o 
   8   4   0      167.99      145.74      4.03 o 
   9   4   0       68.29       55.77      3.02 o 
  -9   5   0       10.26        9.75      0.89 o 
  -8   5   0      168.48      197.52      4.53 o 
  -7   5   0       70.55       69.46      3.02 o 
  -6   5   0       86.42       88.25      2.99 o 
  -5   5   0     1395.87     1324.09     29.25 o 
  -4   5   0      337.63      358.86     10.32 o 
  -3   5   0      611.62      646.21     17.61 o 
  -2   5   0        0.26        6.76      3.79 o 
  -1   5   0       49.83       44.92      4.05 o 
   0   5   0      975.96      980.31     20.49 o 
   1   5   0      143.29      101.38      6.95 o 
   2   5   0     1080.66      944.38     23.54 o 
   3   5   0      252.16      268.91     12.85 o 
   4   5   0     2144.40     1995.72     25.58 o 
   5   5   0       15.21       12.18      1.26 o 
   6   5   0       15.57       23.13      1.84 o 
   7   5   0      359.55      365.77      7.65 o 
   8   5   0        8.33       10.38      1.23 o 
   9   5   0       84.84       82.91      4.95 o 
  -9   6   0       10.67       11.82      1.11 o 
  -8   6   0       61.03       65.34      3.38 o 
  -7   6   0        8.06       10.66      1.66 o 
  -6   6   0       53.50       66.40      4.11 o 
  -5   6   0      144.26      145.86      5.21 o 
  -4   6   0     1303.05     1336.08     20.95 o 
  -3   6   0      611.28      677.52     19.34 o 
  -2   6   0      144.66      163.16      5.98 o 
  -1   6   0     2123.85     2100.64     32.29 o 
   0   6   0     2529.86     2648.85     58.30 o 
   1   6   0       70.09       78.98      6.93 o 
   2   6   0       32.29       29.05      4.55 o 
   3   6   0       56.15       60.14      6.77 o 
   4   6   0        3.74        2.37      1.05 o 
   5   6   0      624.68      548.27      8.06 o 
   6   6   0        0.83        1.39      0.65 o 
   7   6   0      567.19      540.91      8.87 o 
   8   6   0      115.33      124.40      3.13 o 
  -9   7   0        0.00        0.27      0.35 o 
  -8   7   0        2.97        1.86      1.01 o 
  -7   7   0        3.76        6.04      1.13 o 
  -6   7   0      275.39      252.38      8.03 o 
  -5   7   0      382.16      438.79      9.86 o 
  -4   7   0        8.05       11.74      2.19 o 
  -3   7   0       27.57       29.66      4.34 o 
  -2   7   0      290.46      309.33     12.18 o 
  -1   7   0        5.05        4.23      1.87 o 
   0   7   0       68.00       51.36      5.90 o 
   1   7   0     1622.69     1600.18     34.67 o 
   2   7   0       30.13       30.96      5.33 o 
   3   7   0      104.31      107.51      9.87 o 
   4   7   0      633.22      564.25      7.70 o 
   5   7   0      115.02      108.44      3.96 o 
   6   7   0      108.64      115.60      4.03 o 
   7   7   0      514.76      491.31     10.73 o 
   8   7   0       12.71       11.90      0.97 o 
  -8   8   0        0.12        0.30      0.59 o 
  -7   8   0      102.88       91.68      5.57 o 
  -6   8   0       11.68       14.07      1.71 o 
  -5   8   0      122.01      117.22      5.30 o 
  -4   8   0     1560.24     1735.73     47.95 o 
  -3   8   0       58.05       68.11      7.00 o 
  -2   8   0       34.79       37.49      3.44 o 
  -1   8   0      181.39      219.02     12.80 o 
   0   8   0      306.59      327.99     16.44 o 
   1   8   0      290.55      305.42     16.45 o 
   2   8   0        6.86        5.10      2.33 o 
   3   8   0        4.06        4.26      1.42 o 
   4   8   0       42.31       49.39      2.70 o 
   5   8   0       98.01       97.01      4.07 o 
   6   8   0       22.55       21.73      2.15 o 
   7   8   0       80.84       71.26      3.19 o 
   8   8   0       41.78       35.57      3.06 o 
  -8   9   0       13.59       10.79      2.17 o 
  -7   9   0       10.07        8.36      1.90 o 
  -6   9   0       76.34       85.40      6.29 o 
  -5   9   0        9.51       12.73      2.41 o 
  -4   9   0      112.86      144.27      6.23 o 
  -3   9   0       27.82       39.86      2.83 o 
  -2   9   0      597.45      720.31     19.94 o 
  -1   9   0        7.24        6.22      1.21 o 
   0   9   0       47.31       44.28      4.42 o 
   1   9   0        0.08        1.48      1.56 o 
   2   9   0       99.16      105.17      5.65 o 
   3   9   0      163.53      149.74      6.70 o 
   4   9   0      357.54      365.90      8.10 o 
   5   9   0       13.46       17.42      1.97 o 
   6   9   0        0.66        2.62      0.82 o 
   7   9   0       17.97       11.43      1.28 o 
  -7  10   0        8.53        7.43      2.26 o 
  -6  10   0      112.95       86.70      5.79 o 
  -5  10   0       62.78       45.06      6.53 o 
  -4  10   0       68.74       73.78      5.69 o 
  -3  10   0      121.02      152.38      8.31 o 
  -2  10   0     1506.54     1805.32     27.38 o 
  -1  10   0      164.98      188.24      7.09 o 
   0  10   0       19.01       24.68      3.63 o 
   1  10   0       58.68       66.53      4.79 o 
   2  10   0     1713.79     1817.08     28.58 o 
   3  10   0       26.95       23.75      2.80 o 
   4  10   0       81.89       88.23      4.44 o 
   5  10   0        3.55        4.29      1.01 o 
   6  10   0        8.25       10.07      1.17 o 
   7  10   0        1.73        3.49      0.71 o 
  -7  11   0        2.09        0.07      0.67 o 
  -6  11   0       28.11       24.10      2.85 o 
  -5  11   0       55.73       40.62      4.27 o 
  -4  11   0       20.98       26.34      3.34 o 
  -3  11   0       15.65       21.48      3.26 o 
  -2  11   0       35.36       40.34      4.47 o 
  -1  11   0        0.49        0.60      1.77 o 
   0  11   0        9.89        4.49      3.15 o 
   1  11   0        1.17        8.36      1.91 o 
   2  11   0      223.89      281.36      9.18 o 
   3  11   0      630.35      651.01     13.56 o 
   4  11   0       81.48       73.59      3.28 o 
   5  11   0       32.59       30.73      2.04 o 
   6  11   0       11.20       12.29      1.17 o 
  -6  12   0       14.16        8.87      1.24 o 
  -5  12   0        2.23        1.45      1.03 o 
  -4  12   0        3.72        3.41      1.71 o 
  -3  12   0      112.88      156.53     11.71 o 
  -2  12   0      396.93      515.44     21.81 o 
  -1  12   0      145.92      147.71     27.64 o 
   0  12   0      138.09      164.70      8.44 o 
   1  12   0       33.33       37.35      3.51 o 
   2  12   0      187.18      178.46      7.81 o 
   3  12   0        3.85        3.82      0.84 o 
   4  12   0       93.82      109.65      4.02 o 
   5  12   0       29.60       43.16      2.19 o 
  -5  13   0       26.85       17.32      1.86 o 
  -4  13   0        0.19       -0.43      0.90 o 
  -3  13   0        0.00        0.98      0.85 o 
  -2  13   0        0.03       -0.75      2.28 o 
  -1  13   0        5.96        6.11      2.16 o 
   0  13   0       90.53      102.05      5.88 o 
   1  13   0       11.68       13.92      2.21 o 
   2  13   0       21.10       21.88      3.43 o 
   3  13   0       23.91       21.25      1.81 o 
   4  13   0       31.35       30.67      2.29 o 
  -4  14   0        0.42        0.49      0.86 o 
  -3  14   0        2.97        3.48      1.48 o 
  -2  14   0       51.95       61.51      5.71 o 
  -1  14   0        5.13        8.13      1.93 o 
   0  14   0        2.44        3.05      1.50 o 
   1  14   0      212.53      166.30     29.75 o 
   2  14   0       46.94       41.70      2.83 o 
  -1  15   0       99.63      113.56      5.76 o 
   0  15   0       17.98       17.78      2.22 o 
  -1 -15   1       87.59       54.68      3.81 o 
   0 -15   1        2.34        3.60      1.22 o 
   1 -15   1       72.56       88.83      5.40 o 
   2 -15   1       29.59       21.71      2.60 o 
  -3 -14   1       61.49       63.11      4.53 o 
  -2 -14   1        3.83        3.23      0.80 o 
  -1 -14   1       10.06       13.41      1.82 o 
   0 -14   1       85.80      105.53      7.86 o 
   1 -14   1       80.74       75.64      6.73 o 
   2 -14   1        0.54        1.05      1.19 o 
   3 -14   1       55.82       60.97      5.40 o 
   4 -14   1        0.45        0.39      0.51 o 
  -4 -13   1      207.60      217.11      6.42 o 
  -3 -13   1       41.91       40.32      2.49 o 
  -2 -13   1        0.51        1.69      0.85 o 
  -1 -13   1       56.02       47.53      6.29 o 
   0 -13   1        0.00        0.61      0.66 o 
   1 -13   1        0.00       -0.41      1.17 o 
   2 -13   1       12.71       16.39      2.34 o 
   3 -13   1        7.36        8.12      2.69 o 
   4 -13   1       15.26       13.74      2.17 o 
   5 -13   1       39.73       29.33      3.48 o 
  -5 -12   1        0.50        0.83      0.59 o 
  -4 -12   1        0.01        0.51      0.52 o 
  -3 -12   1      315.07      289.67      8.98 o 
  -2 -12   1      130.45      141.34      8.99 o 
  -1 -12   1      174.36      192.60      9.36 o 
   0 -12   1      239.36      293.21     11.38 o 
   1 -12   1      276.37      272.81     60.65 o 
   2 -12   1      251.97      336.29     17.58 o 
   3 -12   1      261.40      352.35     17.70 o 
   4 -12   1       50.99       52.50      6.51 o 
   5 -12   1       78.17       69.38     14.10 o 
   6 -12   1       24.07       13.16      1.64 o 
  -6 -11   1        0.11        0.67      0.47 o 
  -5 -11   1        0.35        0.97      0.57 o 
  -4 -11   1        9.19        7.99      1.31 o 
  -3 -11   1        4.56        4.12      1.30 o 
  -2 -11   1       50.68       75.90      4.78 o 
  -1 -11   1        0.98        0.47      1.43 o 
   0 -11   1       14.99       13.16      5.49 o 
   1 -11   1      279.39      337.30     18.02 o 
   2 -11   1      801.62      996.14     36.58 o 
   3 -11   1        3.92        3.95      1.69 o 
   4 -11   1      679.61      821.56     18.55 o 
   5 -11   1        0.00        2.06      1.18 o 
   6 -11   1       63.29       44.24      3.68 o 
   7 -11   1        0.19       -0.76      0.85 o 
  -7 -10   1        2.13        1.24      0.67 o 
  -6 -10   1      438.72      448.60     11.14 o 
  -5 -10   1       38.75       39.65      2.72 o 
  -4 -10   1      180.75      193.44      5.14 o 
  -3 -10   1      852.22      831.02     15.77 o 
  -2 -10   1        7.29        9.51      2.08 o 
  -1 -10   1       39.18       50.53      3.91 o 
   0 -10   1      315.11      340.82     12.69 o 
   1 -10   1       18.75       18.56      1.94 o 
   2 -10   1        4.78        8.78      1.74 o 
   3 -10   1     1505.64     1956.77     57.62 o 
   4 -10   1      630.95      756.37     18.26 o 
   5 -10   1       19.61       21.25      2.18 o 
   6 -10   1       24.01       19.23      2.79 o 
   7 -10   1       44.25       25.16      3.80 o 
   8 -10   1      147.70      195.88      6.05 o 
  -7  -9   1        7.48        8.61      1.18 o 
  -6  -9   1        3.43        2.16      0.72 o 
  -5  -9   1        0.68        2.26      0.94 o 
  -4  -9   1     1204.49     1220.74     15.37 o 
  -3  -9   1        6.89        7.85      1.21 o 
  -2  -9   1      362.61      348.11     10.02 o 
  -1  -9   1        5.16        6.19      1.84 o 
   0  -9   1       61.11       67.41      7.84 o 
   1  -9   1      104.00      121.97     10.27 o 
   2  -9   1       12.25       20.52      2.12 o 
   3  -9   1      641.42      760.34     17.26 o 
   4  -9   1       85.00      101.68      5.19 o 
   5  -9   1      219.54      232.75     15.90 o 
   6  -9   1       13.20       15.51      2.16 o 
   7  -9   1       62.32       54.32      5.15 o 
   8  -9   1       11.03        5.24      1.57 o 
  -8  -8   1       38.04       36.55      1.77 o 
  -7  -8   1        5.10        5.03      1.12 o 
  -6  -8   1     1955.85     1932.75     17.62 o 
  -5  -8   1       13.29       11.31      1.28 o 
  -4  -8   1      341.59      334.74      6.00 o 
  -3  -8   1      210.17      229.59      9.19 o 
  -2  -8   1        0.19        0.99      1.60 o 
  -1  -8   1     2131.62     2407.46     45.76 o 
   0  -8   1     1157.49     1223.65     31.37 o 
   1  -8   1      289.85      323.58     15.27 o 
   2  -8   1      187.18      203.10     11.92 o 
   3  -8   1      307.73      363.61     15.93 o 
   4  -8   1       96.78      102.76      3.51 o 
   5  -8   1        4.80        2.69      0.77 o 
   6  -8   1      393.42      384.89      9.50 o 
   7  -8   1       59.59       60.11      3.58 o 
   8  -8   1      190.34      183.73     23.50 o 
  -8  -7   1        6.95       14.12      2.20 o 
  -7  -7   1      466.38      478.16     10.73 o 
  -6  -7   1       79.45       72.04      3.23 o 
  -5  -7   1      981.00      906.46     13.38 o 
  -4  -7   1       17.90       15.35      1.41 o 
  -3  -7   1        3.83        3.90      1.67 o 
  -2  -7   1      110.22      115.53      9.56 o 
  -1  -7   1      866.38      909.99     25.27 o 
   0  -7   1       19.75       33.63      4.71 o 
   1  -7   1        1.28        1.81      1.46 o 
   2  -7   1        3.60        2.76      0.92 o 
   3  -7   1      328.68      340.24     14.54 o 
   4  -7   1      366.49      389.28     11.77 o 
   5  -7   1      449.61      452.62      8.16 o 
   6  -7   1        1.99        3.02      1.12 o 
   7  -7   1        0.15        1.50      0.92 o 
   8  -7   1        2.53        1.03      1.33 o 
   9  -7   1        0.52        0.70      0.42 o 
  -9  -6   1       43.28       40.72      3.01 o 
  -8  -6   1        6.72        8.11      0.85 o 
  -7  -6   1      672.78      673.03      9.13 o 
  -6  -6   1      428.93      377.87      7.48 o 
  -5  -6   1       37.23       35.90      1.95 o 
  -4  -6   1       45.24       55.33      4.41 o 
  -3  -6   1      459.71      466.70     18.49 o 
  -2  -6   1       14.00       13.23      3.00 o 
  -1  -6   1       28.03       62.67      6.08 o 
   0  -6   1     1128.68     1142.03     24.24 o 
   1  -6   1     1087.66     1150.81     23.04 o 
   2  -6   1      659.50      707.41     29.78 o 
   3  -6   1      537.23      565.74     17.72 o 
   4  -6   1      116.29      132.79      7.21 o 
   5  -6   1      183.34      173.05      4.82 o 
   6  -6   1        6.80        7.81      1.34 o 
   7  -6   1       96.41      105.83      5.02 o 
   8  -6   1      230.21      241.73     10.04 o 
   9  -6   1        9.88       14.16      1.18 o 
  -9  -5   1       40.99       44.04      3.86 o 
  -8  -5   1      229.57      215.63      5.26 o 
  -7  -5   1      185.15      180.99      4.97 o 
  -6  -5   1       95.57       88.57      3.59 o 
  -5  -5   1        8.36       17.48      2.04 o 
  -4  -5   1      103.48       75.42      4.79 o 
  -3  -5   1      296.58      533.98     18.07 o 
  -2  -5   1     1541.21     1565.66     28.55 o 
  -1  -5   1       49.83       51.73      4.87 o 
   0  -5   1     1900.57     1947.25     28.19 o 
   1  -5   1     4881.43     5098.85     43.90 o 
   2  -5   1      131.12      129.33      9.27 o 
   3  -5   1     2893.02     3287.90    184.02 o 
   4  -5   1     2508.70     2435.47     75.09 o 
   5  -5   1        1.28        2.99      1.83 o 
   6  -5   1      250.58      260.17      5.58 o 
   7  -5   1      712.01      753.54     11.92 o 
   8  -5   1       77.28       85.35      3.00 o 
   9  -5   1       88.85       85.55      2.90 o 
  -9  -4   1       31.23       36.99      2.58 o 
  -8  -4   1      127.42      111.14      3.29 o 
  -7  -4   1       59.37       36.76      2.06 o 
  -6  -4   1      652.05      614.18      6.98 o 
  -5  -4   1       95.72       81.93      7.33 o 
  -4  -4   1      693.80      750.45     13.86 o 
  -3  -4   1     1818.80     1941.48     30.27 o 
  -2  -4   1        0.45        2.24      3.09 o 
  -1  -4   1     1507.77     1358.48     24.79 o 
   0  -4   1      183.93      167.51      3.84 o 
   1  -4   1      420.03      374.69     30.18 o 
   2  -4   1     1297.10     1249.93     14.54 o 
   3  -4   1      664.63      615.76      9.26 o 
   4  -4   1     1018.87     1118.35     18.40 o 
   5  -4   1     1287.55     1269.34     26.55 o 
   6  -4   1      995.42      992.29     14.36 o 
   7  -4   1      532.72      605.08     12.16 o 
   8  -4   1      128.10      137.27      4.01 o 
   9  -4   1        3.05        4.08      0.85 o 
  -9  -3   1        4.23        4.55      0.84 o 
  -8  -3   1       39.08       30.41      1.65 o 
  -7  -3   1        1.72        1.58      0.54 o 
  -6  -3   1      667.38      623.75      7.34 o 
  -5  -3   1       10.46       13.39      2.90 o 
  -4  -3   1       45.24       49.66      3.24 o 
  -3  -3   1       74.41       79.79      4.77 o 
  -2  -3   1      381.08      349.68      4.04 o 
  -1  -3   1      132.70      104.26      3.38 o 
   0  -3   1       33.02       22.02      1.50 o 
   1  -3   1     2781.41     1711.13      7.11 o 
   2  -3   1      118.37      103.52      3.76 o 
   3  -3   1       39.51       27.55      1.85 o 
   4  -3   1      247.27      242.24      7.29 o 
   5  -3   1       62.85       66.41      4.26 o 
   6  -3   1     1652.91     1534.01     14.27 o 
   7  -3   1      524.59      509.66      8.81 o 
   8  -3   1      176.36      165.72      5.08 o 
   9  -3   1      311.39      324.74      5.91 o 
  -9  -2   1        2.10        2.67      0.55 o 
  -8  -2   1       32.77       29.02      1.72 o 
  -7  -2   1      927.94      996.21      9.62 o 
  -6  -2   1       79.41       78.90      2.56 o 
  -5  -2   1       77.46       64.78      5.99 o 
  -4  -2   1      405.58      306.10      5.95 o 
  -3  -2   1      248.64      244.48      3.29 o 
  -2  -2   1     4630.56     4166.45     37.72 o 
  -1  -2   1     3263.27     2856.69     15.89 o 
   0  -2   1     1288.87     1175.71      6.98 o 
   1  -2   1     6229.33     6004.36     31.41 o 
   2  -2   1     1850.29     1583.17     16.01 o 
   3  -2   1       35.30       39.12      3.70 o 
   4  -2   1      606.39      581.98     10.65 o 
   5  -2   1        9.01       11.53      1.86 o 
   6  -2   1      169.05      160.04      4.66 o 
   7  -2   1       24.57       30.29      2.04 o 
   8  -2   1       14.50       16.70      1.78 o 
   9  -2   1       30.31       36.68      2.09 o 
 -10  -1   1        0.54        0.99      0.59 o 
  -9  -1   1      110.61      122.25      3.83 o 
  -8  -1   1       11.85       11.77      1.24 o 
  -7  -1   1       51.69       47.95      1.96 o 
  -6  -1   1       49.02       46.43      2.18 o 
  -5  -1   1      942.44      788.46     13.97 o 
  -4  -1   1       26.27       59.78     31.55 o 
  -3  -1   1      561.65      452.90     10.97 o 
  -2  -1   1       31.89       35.18      2.26 o 
  -1  -1   1     4991.69     4897.62     23.47 o 
   1  -1   1      132.93      123.08      3.50 o 
   2  -1   1      174.71      151.89      2.88 o 
   3  -1   1     7409.57     6999.29     99.20 o 
   4  -1   1        0.30        1.67      0.70 o 
   5  -1   1       33.75       34.52      2.74 o 
   6  -1   1      367.05      353.63      7.00 o 
   7  -1   1        0.64        1.42      0.64 o 
   8  -1   1      285.91      261.16      6.87 o 
   9  -1   1        0.71       -0.14      0.50 o 
 -10   0   1       70.58       75.42      3.92 o 
  -9   0   1       22.80       22.29      1.75 o 
  -8   0   1        0.44        0.99      0.57 o 
  -7   0   1       61.84       59.32      2.56 o 
  -6   0   1       22.50       23.75      1.62 o 
  -5   0   1      129.27      121.10      7.55 o 
  -4   0   1     6316.85     5877.08     52.10 o 
  -3   0   1       25.63       32.59      2.09 o 
  -2   0   1    17649.04    20222.38     71.31 o 
  -1   0   1        5.87        8.63      1.75 o 
   1   0   1     1468.55     1302.40      8.34 o 
   2   0   1     3147.66     2828.00     18.74 o 
   3   0   1       24.95       21.21      1.29 o 
   4   0   1      107.27       94.04      5.07 o 
   5   0   1      481.94      367.48      9.12 o 
   6   0   1       12.05       15.34      1.26 o 
   7   0   1      267.84      255.16      5.07 o 
   8   0   1       95.45       97.69      3.47 o 
   9   0   1        1.47        2.64      0.56 o 
 -10   1   1       22.17       23.01      2.24 o 
  -9   1   1       10.62        9.94      1.13 o 
  -8   1   1       29.91       30.48      2.06 o 
  -7   1   1       17.34       14.95      1.30 o 
  -6   1   1     1087.16     1154.01     23.94 o 
  -5   1   1      162.54      147.39      8.45 o 
  -4   1   1      216.02      208.08     10.45 o 
  -3   1   1       24.21       12.81      3.81 o 
  -2   1   1    10839.73    11173.47     28.66 o 
  -1   1   1     1873.35     1551.26      9.34 o 
   0   1   1     6295.95     7166.51     25.46 o 
   1   1   1      817.90      738.98     10.52 o 
   2   1   1     4239.23     3891.03     55.48 o 
   3   1   1    12352.45    12957.08     45.41 o 
   4   1   1      394.02      328.42      5.85 o 
   5   1   1        0.53       -0.30      1.11 o 
   6   1   1     2168.53     2173.07     26.21 o 
   7   1   1       78.02       75.14      3.01 o 
   8   1   1      139.69      118.63      3.44 o 
   9   1   1       80.63       75.08      3.29 o 
 -10   2   1      152.62      180.55      5.90 o 
  -9   2   1       78.23       76.57      3.00 o 
  -8   2   1      229.35      239.00      8.36 o 
  -7   2   1      494.31      477.16      7.78 o 
  -6   2   1      889.37      837.52     11.71 o 
  -5   2   1     1247.94     1164.49     24.68 o 
  -4   2   1     2673.21     2494.39     32.41 o 
  -3   2   1       11.97       15.77      1.60 o 
  -2   2   1        5.19        2.59      0.45 o 
  -1   2   1      384.53      285.20      5.23 o 
   0   2   1      823.39      631.42     10.48 o 
   1   2   1     1762.20     1640.51     10.25 o 
   2   2   1      208.83      178.31      7.53 o 
   3   2   1     1111.23     1028.81     10.91 o 
   4   2   1      716.66      780.60     25.54 o 
   5   2   1      131.38      119.81      8.26 o 
   6   2   1        5.98        9.65      1.02 o 
   7   2   1     1133.91     1018.89     11.25 o 
   8   2   1       67.65       60.37      2.92 o 
   9   2   1       16.55       15.94      1.44 o 
  -9   3   1       90.07       92.69      3.18 o 
  -8   3   1        0.60        1.37      0.68 o 
  -7   3   1       87.32       90.43      4.10 o 
  -6   3   1     1004.22      981.33     23.27 o 
  -5   3   1      137.92      124.27      8.37 o 
  -4   3   1        0.23        5.20      1.73 o 
  -3   3   1     2478.76     2265.53     32.78 o 
  -2   3   1      461.31      395.02     11.18 o 
  -1   3   1     1148.92      916.41     13.86 o 
   0   3   1     1818.46     1465.25     19.97 o 
   1   3   1        3.26        3.15      0.46 o 
   2   3   1     1601.50     1402.59     23.27 o 
   3   3   1     1714.98     1653.08     14.41 o 
   4   3   1       59.52       58.23      4.08 o 
   5   3   1     3174.14     2985.35     44.02 o 
   6   3   1      149.65      111.68      3.19 o 
   7   3   1       14.47       12.96      1.29 o 
   8   3   1      347.48      307.34      6.21 o 
   9   3   1        1.62        1.90      0.51 o 
  -9   4   1       27.42       27.89      1.63 o 
  -8   4   1       41.40       60.58      3.07 o 
  -7   4   1        4.38        6.88      1.02 o 
  -6   4   1       73.77       78.31      3.68 o 
  -5   4   1     1659.49     1552.56     30.88 o 
  -4   4   1     1914.23     1901.05     33.63 o 
  -3   4   1     5663.60     5866.19     41.42 o 
  -2   4   1      291.76      215.75      6.94 o 
  -1   4   1      276.91      236.57      8.34 o 
   0   4   1      659.85      538.12      9.72 o 
   1   4   1    17719.84    21057.71    105.72 o 
   2   4   1      760.86      688.13     18.22 o 
   3   4   1       55.96       60.76      5.74 o 
   4   4   1      851.91      926.51     42.01 o 
   5   4   1       10.68       12.15      1.75 o 
   6   4   1        0.40        1.21      0.50 o 
   7   4   1        2.55        0.89      0.66 o 
   8   4   1       21.54       20.52      1.53 o 
   9   4   1       38.61       38.92      1.83 o 
  -9   5   1       19.89       18.32      1.22 o 
  -8   5   1      103.55      116.94      4.69 o 
  -7   5   1      195.08      192.23      4.96 o 
  -6   5   1      240.21      269.83      5.65 o 
  -5   5   1        1.58        6.26      2.24 o 
  -4   5   1      305.67      296.71      9.41 o 
  -3   5   1     3079.11     3365.01     41.12 o 
  -2   5   1        2.41        2.38      1.44 o 
  -1   5   1     8123.01     8941.33     63.29 o 
   0   5   1     5453.56     5887.42     32.79 o 
   1   5   1      107.85      101.99      7.31 o 
   2   5   1     8457.10     9145.10     77.82 o 
   3   5   1      195.23      203.90     11.52 o 
   4   5   1      290.65      275.03     15.11 o 
   5   5   1      114.62       90.83      3.20 o 
   6   5   1       49.23       34.87      2.28 o 
   7   5   1        0.20        0.67      0.80 o 
   8   5   1      600.90      563.39      9.86 o 
   9   5   1        1.43        1.92      0.83 o 
  -9   6   1        2.80        5.20      0.89 o 
  -8   6   1      246.25      241.59      8.29 o 
  -7   6   1       84.48       81.36      4.31 o 
  -6   6   1      300.45      301.11      9.61 o 
  -5   6   1        0.08        3.03      0.78 o 
  -4   6   1      496.93      503.15     12.91 o 
  -3   6   1      594.66      621.14     18.43 o 
  -2   6   1      845.82      939.70     31.90 o 
  -1   6   1        1.96        4.29      1.63 o 
   0   6   1      256.96      220.51      6.30 o 
   1   6   1       28.92       17.71      3.64 o 
   2   6   1        8.81       14.89      3.51 o 
   3   6   1      112.45       97.27      8.77 o 
   4   6   1      264.19      225.10      8.59 o 
   5   6   1        2.57        4.43      0.82 o 
   6   6   1      191.38      153.55      4.75 o 
   7   6   1      463.22      435.10      9.25 o 
   8   6   1        0.07        2.18      0.69 o 
  -9   7   1        0.14        1.70      0.65 o 
  -8   7   1       35.85       38.55      3.14 o 
  -7   7   1       22.62       23.07      2.31 o 
  -6   7   1       14.58       12.39      1.52 o 
  -5   7   1       99.32      119.13      4.22 o 
  -4   7   1       10.76       15.57      2.68 o 
  -3   7   1      935.21     1030.22     25.49 o 
  -2   7   1     1222.05     1257.01     45.85 o 
  -1   7   1     1650.92     1850.00     45.04 o 
   0   7   1      515.63      496.97     18.70 o 
   1   7   1       37.75       33.62      5.22 o 
   2   7   1     3962.81     3890.94     59.17 o 
   3   7   1        9.43        6.36      2.60 o 
   4   7   1      892.13      819.66      9.31 o 
   5   7   1     5924.54     6108.95     33.68 o 
   6   7   1        0.24        1.79      0.88 o 
   7   7   1      188.13      168.02      5.26 o 
   8   7   1      180.03      186.31      5.94 o 
  -8   8   1       13.49       11.41      1.69 o 
  -7   8   1        9.34        9.06      1.75 o 
  -6   8   1      163.47      159.46      8.19 o 
  -5   8   1      227.78      236.28     11.27 o 
  -4   8   1      339.17      374.22     12.92 o 
  -3   8   1      423.85      469.62     19.86 o 
  -2   8   1      195.14      221.71      6.88 o 
  -1   8   1      270.98      287.07     14.89 o 
   0   8   1       30.25       27.87      5.03 o 
   1   8   1      399.24      374.27     19.29 o 
   2   8   1        8.22        9.24      3.29 o 
   3   8   1       55.03       62.62      3.78 o 
   4   8   1       59.20       59.97      3.32 o 
   5   8   1       94.61       97.23      4.68 o 
   6   8   1        0.36        2.42      0.80 o 
   7   8   1       26.93       23.22      2.03 o 
  -8   9   1        2.67        2.40      0.79 o 
  -7   9   1        1.66        4.63      1.99 o 
  -6   9   1      272.38      300.67     34.89 o 
  -5   9   1      472.19      512.33     29.97 o 
  -4   9   1      492.54      546.19     12.50 o 
  -3   9   1     1307.79     1548.90     28.49 o 
  -2   9   1     1279.78     1438.74     22.94 o 
  -1   9   1        4.65        6.14      1.23 o 
   0   9   1      161.93      177.20      8.99 o 
   1   9   1       24.89       22.28      2.64 o 
   2   9   1        4.92        5.23      1.53 o 
   3   9   1       10.68        8.50      1.72 o 
   4   9   1      203.23      211.81      6.16 o 
   5   9   1       44.42       42.35      2.95 o 
   6   9   1        3.86        5.90      0.96 o 
   7   9   1        1.96        3.74      0.75 o 
  -7  10   1        4.34        3.23      1.70 o 
  -6  10   1       64.72       42.42      5.18 o 
  -5  10   1      479.55      346.52     87.92 o 
  -4  10   1      314.36      354.83     18.71 o 
  -3  10   1        7.53        9.58      4.38 o 
  -2  10   1        6.12        7.42      2.01 o 
  -1  10   1       19.67       17.47      2.28 o 
   0  10   1       16.83       19.12      3.18 o 
   1  10   1       18.26       20.62      3.15 o 
   2  10   1      347.19      348.59     10.58 o 
   3  10   1       99.70      117.23      7.52 o 
   4  10   1       68.65       64.14      3.81 o 
   5  10   1       24.54       23.72      1.80 o 
   6  10   1      194.67      196.62      5.58 o 
  -7  11   1       10.54       13.40      3.65 o 
  -6  11   1       55.86       36.19      3.17 o 
  -5  11   1       13.07        6.87      2.74 o 
  -4  11   1      220.68      241.19     14.39 o 
  -3  11   1      134.46      187.22     13.27 o 
  -2  11   1       28.17       36.31      6.14 o 
  -1  11   1      211.60      228.78     15.00 o 
   0  11   1       55.94       67.18      6.77 o 
   1  11   1     1076.90     1108.35     23.30 o 
   2  11   1       98.28      121.23      6.09 o 
   3  11   1       15.82       19.91      2.05 o 
   4  11   1       35.61       33.52      2.20 o 
   5  11   1       65.56       64.39      2.85 o 
   6  11   1        5.38        6.34      0.77 o 
  -6  12   1       76.17       57.86      4.91 o 
  -5  12   1       80.91       58.22      4.18 o 
  -4  12   1       48.40       48.41      5.86 o 
  -3  12   1      268.98      340.98     16.76 o 
  -2  12   1        0.10        0.17      1.68 o 
  -1  12   1        0.46       -0.86      1.66 o 
   0  12   1      322.54      363.49     14.74 o 
   1  12   1      140.59      139.52     11.52 o 
   2  12   1       11.88        9.91      1.73 o 
   3  12   1       17.23       20.92      1.65 o 
   4  12   1        3.87        5.01      0.97 o 
   5  12   1        2.45        3.87      0.72 o 
  -5  13   1       99.34       73.45      3.93 o 
  -4  13   1        1.26        1.07      0.75 o 
  -3  13   1        0.00        0.12      0.84 o 
  -2  13   1        6.94        8.63      1.84 o 
  -1  13   1      146.52      146.88     29.10 o 
   0  13   1        2.39        2.51      0.96 o 
   1  13   1      119.46      116.94      6.17 o 
   2  13   1        0.06        0.47      0.50 o 
   3  13   1        0.45        0.42      0.50 o 
   4  13   1       41.13       37.84      4.00 o 
  -4  14   1        1.30       -0.55      0.85 o 
  -3  14   1       28.49       26.08      3.23 o 
  -2  14   1        0.54       -0.09      1.53 o 
  -1  14   1       12.83       17.50      2.93 o 
   0  14   1        0.57        0.71      0.72 o 
   1  14   1        7.81       10.17      1.39 o 
   2  14   1       60.54       59.14      9.19 o 
  -1 -15   2        0.58        0.17      0.63 o 
   0 -15   2       14.36       11.30      2.04 o 
   1 -15   2       55.37       60.76      4.66 o 
   2 -15   2        1.54        1.91      0.99 o 
  -3 -14   2        0.23       -0.04      0.61 o 
  -2 -14   2        3.01        1.68      0.79 o 
  -1 -14   2       96.93       89.17     12.34 o 
   0 -14   2       48.12       53.93      5.07 o 
   1 -14   2        9.59        8.53      2.25 o 
   2 -14   2        1.01       -0.35      1.21 o 
   3 -14   2        7.08        5.80      1.74 o 
   4 -14   2        1.84        1.58      1.12 o 
  -4 -13   2       21.04       23.31      4.37 o 
  -3 -13   2        4.24        6.06      1.17 o 
  -2 -13   2      138.18      144.51     19.38 o 
  -1 -13   2        9.93        9.26      1.97 o 
   0 -13   2        0.39       -0.78      0.78 o 
   1 -13   2       28.45       34.18      5.33 o 
   2 -13   2        1.29       -0.27      1.46 o 
   3 -13   2       50.82       52.59      6.18 o 
   4 -13   2        2.65        2.77      2.39 o 
   5 -13   2        0.00       -0.08      0.65 o 
  -5 -12   2       46.61       55.50      3.61 o 
  -4 -12   2        1.14        2.92      0.80 o 
  -3 -12   2        4.78        5.99      1.03 o 
  -2 -12   2       96.92       88.12      7.42 o 
  -1 -12   2      296.87      299.38     31.75 o 
   0 -12   2       74.52       65.28     19.39 o 
   1 -12   2       13.29       11.23      2.00 o 
   2 -12   2      144.76      187.68      9.18 o 
   3 -12   2       14.09       19.37      3.09 o 
   4 -12   2       19.35       19.98      2.87 o 
   5 -12   2       56.84       45.02     11.94 o 
   6 -12   2       51.71       29.80      6.63 o 
  -6 -11   2        2.52        0.93      0.40 o 
  -5 -11   2       18.56       24.13      1.67 o 
  -4 -11   2        6.81        6.88      1.09 o 
  -3 -11   2        9.36        3.92      1.05 o 
  -2 -11   2      880.21      880.91     18.76 o 
  -1 -11   2        8.56        6.30      1.75 o 
   0 -11   2       20.81       21.36      2.96 o 
   1 -11   2      110.88      130.61      7.79 o 
   2 -11   2     1022.19     1264.12     31.58 o 
   3 -11   2        0.08        1.99      2.09 o 
   4 -11   2      158.99      208.31      9.47 o 
   5 -11   2       82.38       92.92      7.59 o 
   6 -11   2       10.22        7.79      1.76 o 
   7 -11   2        5.76        4.15      0.82 o 
  -7 -10   2       26.39       28.50      2.27 o 
  -6 -10   2        0.01        0.27      0.75 o 
  -5 -10   2      170.04      167.70      5.61 o 
  -4 -10   2      363.09      370.25      7.17 o 
  -3 -10   2      217.82      215.94      6.59 o 
  -2 -10   2      852.03      834.14     30.68 o 
  -1 -10   2      428.59      437.86     14.31 o 
   0 -10   2        0.21        0.77      1.23 o 
   1 -10   2      126.37      150.76      5.60 o 
   2 -10   2       58.66       72.39      4.53 o 
   3 -10   2       33.22       49.03      4.81 o 
   4 -10   2     1362.27     1693.84     58.87 o 
   5 -10   2      190.22      218.88      7.47 o 
   6 -10   2        1.08        1.32      0.71 o 
   7 -10   2       36.25       19.16      2.20 o 
   8 -10   2        0.35        2.33      0.78 o 
  -7  -9   2        3.28        4.37      0.89 o 
  -6  -9   2      184.86      168.86      4.79 o 
  -5  -9   2      231.71      243.03      7.24 o 
  -4  -9   2      891.82      903.36     11.54 o 
  -3  -9   2       31.50       41.95      2.38 o 
  -2  -9   2       79.99       83.03      3.91 o 
  -1  -9   2      832.07      846.65     28.85 o 
   0  -9   2      429.68      494.79     21.12 o 
   1  -9   2       52.49       65.34      7.33 o 
   2  -9   2        2.92        7.37      1.29 o 
   3  -9   2      924.35     1103.97     22.03 o 
   4  -9   2       37.12       40.20      2.84 o 
   5  -9   2     1923.38     2177.88     28.26 o 
   6  -9   2      129.89      124.34      5.33 o 
   7  -9   2       18.17       15.82      2.21 o 
   8  -9   2       21.83       17.98      2.61 o 
  -8  -8   2      447.20      467.81      9.30 o 
  -7  -8   2       50.99       53.64      3.34 o 
  -6  -8   2       32.67       30.93      1.88 o 
  -5  -8   2      276.46      265.99      5.69 o 
  -4  -8   2      309.55      296.68      6.33 o 
  -3  -8   2        1.21       -0.76      3.79 o 
  -2  -8   2      267.66      243.64     14.63 o 
  -1  -8   2      361.81      395.22     18.07 o 
   0  -8   2        3.06        0.21      1.17 o 
   1  -8   2     1134.15     1453.62     32.10 o 
   2  -8   2        2.99        3.32      1.13 o 
   3  -8   2        4.36        6.85      2.19 o 
   4  -8   2       96.00       91.43      3.56 o 
   5  -8   2        0.55        0.40      0.65 o 
   6  -8   2      248.89      274.31     11.77 o 
   7  -8   2       63.15       74.09      4.54 o 
   8  -8   2       49.56       50.33      9.39 o 
  -8  -7   2      216.28      202.40      5.25 o 
  -7  -7   2       42.06       42.97      2.51 o 
  -6  -7   2      778.77      707.53     10.45 o 
  -5  -7   2       68.99       64.12      2.83 o 
  -4  -7   2      838.67      808.96     11.21 o 
  -3  -7   2      226.66      205.80     13.04 o 
  -2  -7   2        5.27        9.41      2.85 o 
  -1  -7   2     3715.73     4184.10     54.14 o 
   0  -7   2       13.95       25.72      3.99 o 
   1  -7   2      119.51      120.30      8.31 o 
   2  -7   2       87.71      106.42      5.28 o 
   3  -7   2      196.56      220.03     11.66 o 
   4  -7   2       81.39       89.89      5.59 o 
   5  -7   2       61.70       61.15      2.73 o 
   6  -7   2       22.60       27.80      3.02 o 
   7  -7   2       44.14       42.40      3.19 o 
   8  -7   2        3.27        3.13      0.99 o 
   9  -7   2        0.24        0.12      0.42 o 
  -9  -6   2       30.43       39.81      3.17 o 
  -8  -6   2      311.44      296.35      7.40 o 
  -7  -6   2      431.68      427.94      7.28 o 
  -6  -6   2      128.43      111.06      4.04 o 
  -5  -6   2      164.56      178.84      4.58 o 
  -4  -6   2        0.99        3.07      1.16 o 
  -3  -6   2       51.19       51.73      5.93 o 
  -2  -6   2      854.49      852.24     22.78 o 
  -1  -6   2        9.38       17.40      3.25 o 
   0  -6   2     1938.63     2119.09     32.62 o 
   1  -6   2     2024.86     2029.44     30.44 o 
   2  -6   2       99.17      107.32      4.80 o 
   3  -6   2       19.87       26.07      2.44 o 
   4  -6   2       27.45       53.64      4.11 o 
   5  -6   2       67.58       76.48      2.98 o 
   6  -6   2        4.07        3.35      1.04 o 
   7  -6   2       92.03       94.68      4.07 o 
   8  -6   2        2.62        4.64      1.06 o 
   9  -6   2       31.25       30.76      1.92 o 
  -9  -5   2      537.55      528.46     13.59 o 
  -8  -5   2        6.78        7.29      1.02 o 
  -7  -5   2      599.26      519.71      8.37 o 
  -6  -5   2      584.86      549.76      8.05 o 
  -5  -5   2        0.93        0.91      0.50 o 
  -4  -5   2       31.41       51.47      3.87 o 
  -3  -5   2       46.38       39.79      4.74 o 
  -2  -5   2      315.69      297.89      7.99 o 
  -1  -5   2     2447.11     2238.30     19.56 o 
   0  -5   2        0.16        8.42      3.45 o 
   1  -5   2      115.68      109.38      4.60 o 
   2  -5   2      150.54      153.46      5.51 o 
   3  -5   2       78.29       76.51      4.15 o 
   4  -5   2     1859.17     1857.04     27.07 o 
   5  -5   2      208.22      176.50     10.13 o 
   6  -5   2      250.13      247.55      5.82 o 
   7  -5   2      441.94      473.68      7.18 o 
   8  -5   2       14.45       16.65      1.38 o 
   9  -5   2       14.54       13.22      1.22 o 
  -9  -4   2       67.08       68.54      3.52 o 
  -8  -4   2        0.49        0.85      0.44 o 
  -7  -4   2       34.82       34.21      1.82 o 
  -6  -4   2      273.39      269.51      4.23 o 
  -5  -4   2      395.64      350.37     14.88 o 
  -4  -4   2      261.93      248.95      7.78 o 
  -3  -4   2      239.05      236.89      7.29 o 
  -2  -4   2      219.51      136.21      4.97 o 
  -1  -4   2       14.03       11.85      1.30 o 
   0  -4   2     1733.71     1595.17     40.71 o 
   1  -4   2      182.42      153.38      2.79 o 
   2  -4   2      128.00      100.28      4.09 o 
   3  -4   2      169.44      181.39      4.95 o 
   4  -4   2       10.31       13.59      1.57 o 
   5  -4   2      263.50      263.69      8.75 o 
   6  -4   2      358.85      348.03      6.62 o 
   7  -4   2      324.80      351.09      6.41 o 
   8  -4   2       67.99       75.23      2.99 o 
   9  -4   2      208.42      220.41      4.46 o 
  -9  -3   2      151.09      150.72      4.66 o 
  -8  -3   2        5.71        8.35      0.87 o 
  -7  -3   2      698.17      752.81      8.21 o 
  -6  -3   2      124.16      124.43      3.02 o 
  -5  -3   2      259.72      219.98     11.42 o 
  -4  -3   2     4147.23     3867.98    103.28 o 
  -3  -3   2        5.12        3.18      0.77 o 
  -2  -3   2      326.22      275.84      6.52 o 
  -1  -3   2    10610.26    10691.87     37.87 o 
   0  -3   2     4771.81     4737.62     46.55 o 
   1  -3   2     3812.00     3709.93     29.63 o 
   2  -3   2      131.45      107.81      3.84 o 
   3  -3   2      198.86      168.15      4.42 o 
   4  -3   2       63.86       66.98      3.82 o 
   5  -3   2        2.35        3.53      1.84 o 
   6  -3   2       56.15       50.87      2.37 o 
   7  -3   2      513.85      502.72      9.61 o 
   8  -3   2      120.40      121.84      4.36 o 
   9  -3   2       27.96       29.30      1.78 o 
  -9  -2   2        0.49        0.41      0.43 o 
  -8  -2   2        4.66        4.47      0.77 o 
  -7  -2   2        2.62        2.45      0.68 o 
  -6  -2   2       41.91       47.26      2.09 o 
  -5  -2   2      586.80      518.68     16.87 o 
  -4  -2   2      224.68      204.90      6.41 o 
  -3  -2   2     6004.37     5472.17     26.65 o 
  -2  -2   2      952.88      896.09      7.85 o 
  -1  -2   2      214.39      184.06      2.78 o 
   0  -2   2       10.39       14.22      1.19 o 
   1  -2   2     7929.18     7797.23     36.41 o 
   2  -2   2       40.53       41.13      2.77 o 
   3  -2   2      197.73      194.67      5.24 o 
   4  -2   2       58.43       61.23      3.41 o 
   5  -2   2      175.12      157.88      6.11 o 
   6  -2   2       17.67       17.92      1.59 o 
   7  -2   2      143.53      140.58      4.33 o 
   8  -2   2       55.48       56.52      2.87 o 
   9  -2   2       96.82      100.83      3.38 o 
 -10  -1   2        4.14        4.38      0.98 o 
  -9  -1   2       61.91       59.92      2.79 o 
  -8  -1   2       12.96       11.08      1.19 o 
  -7  -1   2     1689.27     1667.59     16.81 o 
  -6  -1   2        7.86        9.16      1.06 o 
  -5  -1   2      136.94      122.14      5.51 o 
  -4  -1   2     5946.45     5715.80     53.76 o 
  -3  -1   2      579.39      495.80      5.88 o 
  -2  -1   2     2430.03     2245.82     16.56 o 
  -1  -1   2    10990.74    12918.23     35.83 o 
   0  -1   2      148.15      123.93      2.89 o 
   1  -1   2     3262.43     3016.65     71.05 o 
   2  -1   2     2310.18     1913.85     10.18 o 
   3  -1   2        0.02        3.04      1.91 o 
   4  -1   2     1511.04     1386.77     12.60 o 
   5  -1   2       26.05       31.59      2.61 o 
   6  -1   2      138.81      134.66      3.95 o 
   7  -1   2     1004.41      998.77     10.65 o 
   8  -1   2      339.11      323.60      6.88 o 
   9  -1   2        2.82        3.43      0.72 o 
 -10   0   2        1.51        3.47      0.96 o 
  -9   0   2       77.70       79.31      3.28 o 
  -8   0   2      222.31      223.85      5.13 o 
  -7   0   2      135.57      146.29      3.50 o 
  -6   0   2      711.70      554.83     18.25 o 
  -5   0   2      511.24      451.02     14.88 o 
  -4   0   2      369.94      308.24     10.90 o 
  -3   0   2     2093.18     1915.28     22.04 o 
  -2   0   2    11266.37    12095.19     52.30 o 
  -1   0   2       98.16       84.44      2.73 o 
   0   0   2     2066.60     2010.89      7.90 o 
   1   0   2      787.60      693.71     10.67 o 
   2   0   2      270.80      240.99      3.48 o 
   3   0   2     5291.99     4923.90     25.10 o 
   4   0   2      266.26      225.96      4.94 o 
   5   0   2       15.63        8.27      1.35 o 
   6   0   2      351.94      307.68      5.73 o 
   7   0   2      606.95      559.03      7.01 o 
   8   0   2       45.88       46.94      2.43 o 
   9   0   2        8.92        7.04      1.04 o 
 -10   1   2        0.01        1.58      0.93 o 
  -9   1   2        0.32       -0.41      0.73 o 
  -8   1   2      155.05      168.82      5.43 o 
  -7   1   2      487.14      485.67      7.66 o 
  -6   1   2       77.91       55.23      5.84 o 
  -5   1   2      126.26       96.56      7.04 o 
  -4   1   2      487.60      563.29     15.04 o 
  -3   1   2      845.55      705.32      9.62 o 
   0   1   2      272.09      235.87      4.77 o 
   2   1   2     1516.93     1190.72     11.16 o 
   3   1   2     1496.77     1445.83     13.88 o 
   4   1   2     5024.14     5224.54    113.42 o 
   5   1   2      269.27      220.21     10.79 o 
   6   1   2       17.67       22.85      1.48 o 
   7   1   2      894.25      912.21     11.46 o 
   8   1   2      409.84      381.52      6.76 o 
   9   1   2        8.82        6.35      1.05 o 
 -10   2   2      519.09      560.63     21.52 o 
  -9   2   2      180.85      207.42      6.02 o 
  -8   2   2        2.90        3.19      0.75 o 
  -7   2   2        2.65        0.74      0.73 o 
  -6   2   2      339.06      306.12      6.41 o 
  -5   2   2      683.56      627.24     18.48 o 
  -4   2   2     2787.98     2615.41     34.07 o 
  -3   2   2     2380.07     2495.16     29.07 o 
  -2   2   2      313.96      287.41     10.27 o 
  -1   2   2     2557.83     2240.57     12.99 o 
   0   2   2     7862.66     8001.21    114.69 o 
   1   2   2      504.23      436.04      6.64 o 
   2   2   2     1696.40     1426.47     55.48 o 
   3   2   2        6.13       18.97      1.64 o 
   4   2   2        2.53        4.39      1.17 o 
   5   2   2     1580.22     1323.04     28.04 o 
   6   2   2        1.62       10.84      1.11 o 
   7   2   2        0.33        7.28      1.27 o 
   8   2   2       40.98       32.93      1.95 o 
   9   2   2       46.42       46.84      2.40 o 
 -10   3   2       60.85       58.01      3.69 o 
  -9   3   2       16.19       19.31      1.49 o 
  -8   3   2      192.92      191.47      6.14 o 
  -7   3   2      142.64      145.17      6.10 o 
  -6   3   2        1.33        2.52      0.71 o 
  -5   3   2      449.37      407.07     15.53 o 
  -4   3   2      662.08      654.88     17.64 o 
  -3   3   2     2656.74     2675.43     24.31 o 
  -2   3   2     5931.86     5268.98    360.12 o 
  -1   3   2     2667.02     2286.74     23.30 o 
   0   3   2       46.01       42.27      2.16 o 
   1   3   2     3436.67     3337.75    186.55 o 
   2   3   2      275.87      242.23      9.91 o 
   3   3   2      322.96      319.73     11.06 o 
   4   3   2      357.20      298.01      8.85 o 
   5   3   2        1.67        2.86      1.65 o 
   6   3   2       44.70       41.33      1.96 o 
   7   3   2       64.00       44.33      2.49 o 
   8   3   2       16.30       14.33      1.40 o 
   9   3   2      118.89      103.22      3.08 o 
  -9   4   2      116.61      114.67      5.29 o 
  -8   4   2        5.48        4.61      0.91 o 
  -7   4   2      496.89      539.15      9.63 o 
  -6   4   2     2035.34     2064.26     31.48 o 
  -5   4   2        2.25        5.05      2.05 o 
  -4   4   2      630.57      578.54     17.54 o 
  -3   4   2      208.25      244.48      7.25 o 
  -2   4   2       36.17       35.59      5.97 o 
  -1   4   2     1464.98     1333.02     20.78 o 
   0   4   2      643.39      550.78     21.35 o 
   1   4   2      154.06      144.61      9.42 o 
   2   4   2      548.99      492.58     16.25 o 
   3   4   2      318.93      311.33     13.34 o 
   4   4   2        0.05        0.61      0.73 o 
   5   4   2       56.50       64.47      2.64 o 
   6   4   2       12.05       13.75      1.18 o 
   7   4   2       37.64       33.48      2.10 o 
   8   4   2       15.73       15.95      1.31 o 
   9   4   2        5.33        6.18      1.28 o 
  -9   5   2        0.37        0.12      0.42 o 
  -8   5   2       21.94       25.46      2.22 o 
  -7   5   2        0.63        2.76      0.91 o 
  -6   5   2      169.36      161.95      4.66 o 
  -5   5   2      100.28       91.15      8.00 o 
  -4   5   2       69.13       75.71      4.82 o 
  -3   5   2      965.23      972.81     21.73 o 
  -2   5   2     1399.49     1135.02     14.54 o 
  -1   5   2     1322.34     1273.82     23.40 o 
   0   5   2     6096.07     6544.64    203.25 o 
   1   5   2        8.10       19.86      3.44 o 
   2   5   2       63.19       63.03      6.33 o 
   3   5   2      564.65      525.88     19.06 o 
   4   5   2      403.77      344.84     15.89 o 
   5   5   2        6.79        5.60      0.86 o 
   6   5   2       73.21       74.43      3.67 o 
   7   5   2      103.65       85.79      4.83 o 
   8   5   2        0.74        3.18      0.88 o 
  -9   6   2       22.28       30.46      2.31 o 
  -8   6   2      127.62      152.59      6.44 o 
  -7   6   2      199.41      210.09      6.74 o 
  -6   6   2       99.02      109.38      6.03 o 
  -5   6   2       14.80       18.45      1.82 o 
  -4   6   2      450.83      445.42     12.28 o 
  -3   6   2      274.66      245.64     11.68 o 
  -2   6   2      721.44      660.27     12.23 o 
  -1   6   2      126.46      125.59      5.54 o 
   0   6   2     3418.08     3685.78     56.91 o 
   1   6   2        0.29        2.67      1.53 o 
   2   6   2      366.66      339.37     16.34 o 
   3   6   2        1.80        4.88      2.46 o 
   4   6   2      410.58      373.59      6.64 o 
   5   6   2      689.40      634.06      9.54 o 
   6   6   2      242.53      209.66      6.85 o 
   7   6   2        0.25        1.50      0.67 o 
   8   6   2      188.48      158.85      3.55 o 
  -9   7   2       11.00       14.96      1.97 o 
  -8   7   2        1.04        1.28      0.70 o 
  -7   7   2        5.56        3.32      1.26 o 
  -6   7   2      250.76      245.87      8.23 o 
  -5   7   2        0.04        3.06      2.22 o 
  -4   7   2        5.64        6.43      1.12 o 
  -3   7   2      676.48      754.47     21.64 o 
  -2   7   2      253.06      255.04      8.33 o 
  -1   7   2      280.40      275.34     13.47 o 
   0   7   2      217.95      117.06     10.21 o 
   1   7   2     1354.48     1348.79     33.87 o 
   2   7   2      239.54      222.26     14.14 o 
   3   7   2     2920.66     2778.83     28.83 o 
   4   7   2     1006.46      982.73     14.77 o 
   5   7   2       79.09       83.17      4.41 o 
   6   7   2      516.26      518.84     10.41 o 
   7   7   2        3.57        4.60      0.86 o 
   8   7   2        0.10        0.70      0.44 o 
  -8   8   2        0.85        1.29      0.76 o 
  -7   8   2       26.37       24.81      2.93 o 
  -6   8   2       48.02       41.54      6.08 o 
  -5   8   2       55.21       47.62      3.74 o 
  -4   8   2      324.48      340.25     19.50 o 
  -3   8   2       45.62       56.93      3.87 o 
  -2   8   2      586.11      646.88     23.01 o 
  -1   8   2       13.14       14.44      3.11 o 
   0   8   2       78.92       79.43      8.42 o 
   1   8   2       57.22       60.99      7.76 o 
   2   8   2     1872.36     1871.89     24.13 o 
   3   8   2      439.32      445.12     10.27 o 
   4   8   2        0.71        1.96      0.86 o 
   5   8   2        7.60       12.43      1.68 o 
   6   8   2        7.94        7.10      1.24 o 
   7   8   2        4.30        8.43      1.21 o 
  -8   9   2        0.40        0.88      0.54 o 
  -7   9   2       14.51        8.96      2.89 o 
  -6   9   2       26.46       15.54      5.51 o 
  -5   9   2      821.10      697.92     17.76 o 
  -4   9   2       29.41       34.25      3.26 o 
  -3   9   2      488.86      572.34     21.32 o 
  -2   9   2     1440.38     1619.79     20.50 o 
  -1   9   2      150.48      158.15      6.42 o 
   0   9   2      174.51      194.76      9.56 o 
   1   9   2       10.60        6.18      1.96 o 
   2   9   2       44.31       42.96      3.37 o 
   3   9   2      890.22      961.67     20.56 o 
   4   9   2        0.64        1.21      0.88 o 
   5   9   2      146.31      148.57      5.33 o 
   6   9   2      253.83      253.20      6.11 o 
   7   9   2        0.88        1.47      0.53 o 
  -7  10   2        0.01       -0.68      1.11 o 
  -6  10   2      164.49      119.51     23.17 o 
  -5  10   2       44.06       43.78      5.99 o 
  -4  10   2      891.74      946.96     75.85 o 
  -3  10   2        1.08        2.62      1.99 o 
  -2  10   2       13.63       18.95      4.53 o 
  -1  10   2      380.70      434.43     20.60 o 
   0  10   2       94.04       98.91      6.84 o 
   1  10   2      197.47      196.41      7.99 o 
   2  10   2      178.85      184.21      9.39 o 
   3  10   2       37.00       37.66      2.98 o 
   4  10   2       40.54       43.15      2.71 o 
   5  10   2       83.97       97.07      4.01 o 
   6  10   2        9.26       10.13      1.23 o 
  -7  11   2      109.16       62.29      4.51 o 
  -6  11   2       11.61        9.72      2.74 o 
  -5  11   2       58.89       42.57      4.02 o 
  -4  11   2        2.16        3.07      1.94 o 
  -3  11   2       50.60       58.28      7.49 o 
  -2  11   2      113.42      158.99     12.48 o 
  -1  11   2      249.82      288.07     16.79 o 
   0  11   2      389.40      492.50     15.04 o 
   1  11   2      545.88      590.13     13.57 o 
   2  11   2      109.05      106.77      6.17 o 
   3  11   2       84.43       90.77      4.21 o 
   4  11   2        1.10        1.34      0.62 o 
   5  11   2        0.02        0.65      0.52 o 
  -6  12   2        4.67        0.76      0.88 o 
  -5  12   2       34.78       31.74      2.92 o 
  -4  12   2        5.22        5.53      2.09 o 
  -3  12   2       44.59       45.40      6.05 o 
  -2  12   2        4.67        1.44      1.49 o 
  -1  12   2       32.70       25.00      4.15 o 
   0  12   2        7.41        7.25      1.55 o 
   1  12   2       10.29       11.54      1.86 o 
   2  12   2      247.85      270.15     10.49 o 
   3  12   2       14.88       16.88      1.41 o 
   4  12   2      206.67      246.33     12.52 o 
   5  12   2       59.53       70.24      4.12 o 
  -5  13   2       19.47       16.57      2.55 o 
  -4  13   2        0.04        0.45      0.72 o 
  -3  13   2      162.21      148.02      6.29 o 
  -2  13   2      114.89      119.43      9.95 o 
  -1  13   2       36.54       41.20      6.63 o 
   0  13   2      207.45      213.21     40.05 o 
   1  13   2       21.13       27.13      2.31 o 
   2  13   2        0.21        0.50      0.67 o 
   3  13   2       87.28       67.90      5.69 o 
  -3  14   2      104.95       91.83      5.40 o 
  -2  14   2        0.20        1.05      1.06 o 
  -1  14   2       22.65       24.42      2.99 o 
   0  14   2        0.01        0.24      0.59 o 
   1  14   2       58.77       52.79      2.77 o 
   2  14   2       99.21       99.91      5.21 o 
  -2 -15   3       20.10       13.57      1.93 o 
  -1 -15   3        3.59        1.65      0.85 o 
   0 -15   3        0.03       -1.03      1.03 o 
   1 -15   3      138.94      135.40      7.05 o 
   2 -15   3        0.65       -0.12      0.79 o 
   3 -15   3       26.10       25.49      2.63 o 
  -3 -14   3       21.08       17.75      4.30 o 
  -2 -14   3        0.04        0.36      0.70 o 
  -1 -14   3       22.29       25.10      5.93 o 
   0 -14   3        2.44        2.51      1.53 o 
   1 -14   3       28.27       24.93      5.73 o 
   2 -14   3        9.85       12.18      2.85 o 
   3 -14   3      114.44      115.41      7.67 o 
   4 -14   3        0.83        1.18      0.65 o 
  -5 -13   3        0.27       -0.65      0.65 o 
  -4 -13   3       10.60       12.75      1.93 o 
  -3 -13   3       40.80       40.58      3.44 o 
  -2 -13   3      214.38      203.03     21.53 o 
  -1 -13   3       11.67        8.79      1.47 o 
   0 -13   3        7.21        8.14      2.65 o 
   1 -13   3        2.38        4.12      2.19 o 
   2 -13   3      265.63      321.96     16.09 o 
   3 -13   3        1.42       -0.16      1.51 o 
   4 -13   3       10.10       10.90      2.08 o 
   5 -13   3       19.43       17.30      6.16 o 
  -6 -12   3      347.66      360.51      9.24 o 
  -5 -12   3       17.55       19.90      1.50 o 
  -4 -12   3        8.73       12.62      2.36 o 
  -3 -12   3        3.56        5.82      1.65 o 
  -2 -12   3        3.32        4.31      1.43 o 
  -1 -12   3      400.71      353.43     56.01 o 
   0 -12   3       57.41       68.56      7.94 o 
   1 -12   3       65.42       74.26      8.30 o 
   2 -12   3       72.10       86.47      6.26 o 
   3 -12   3      218.08      294.39     11.23 o 
   4 -12   3        0.93        2.67      1.12 o 
   5 -12   3       32.42       27.10      2.82 o 
   6 -12   3       79.58       49.87     12.15 o 
  -6 -11   3        5.45        3.79      0.77 o 
  -5 -11   3        1.72        2.10      0.62 o 
  -4 -11   3      243.07      246.87      6.04 o 
  -3 -11   3      275.67      282.32      8.27 o 
  -2 -11   3      976.92      862.49     23.60 o 
  -1 -11   3      536.03      578.01     22.50 o 
   0 -11   3        0.99        1.28      1.36 o 
   1 -11   3      502.05      584.18     22.98 o 
   2 -11   3      582.98      696.90     17.99 o 
   3 -11   3      217.31      283.60     11.44 o 
   4 -11   3      841.70     1125.44     22.02 o 
   5 -11   3        2.57        4.53      1.24 o 
   6 -11   3        4.12        2.90      0.87 o 
   7 -11   3       16.07        8.62      1.19 o 
  -7 -10   3       11.65       12.25      1.24 o 
  -6 -10   3      231.39      247.67      6.95 o 
  -5 -10   3      220.51      229.72      6.57 o 
  -4 -10   3       78.61       80.33      3.75 o 
  -3 -10   3      257.37      314.07      6.99 o 
  -2 -10   3       72.07       60.68      3.53 o 
  -1 -10   3       38.14       34.49      3.98 o 
   0 -10   3       83.62       81.84      4.93 o 
   1 -10   3      120.06      133.06      5.24 o 
   2 -10   3     1011.21     1179.02     31.57 o 
   3 -10   3      385.54      488.65     14.75 o 
   4 -10   3      146.22      182.59      7.14 o 
   5 -10   3        0.12        1.73      0.90 o 
   6 -10   3      172.03      140.40     20.68 o 
   7 -10   3       11.94        6.08      1.65 o 
  -7  -9   3       47.39       42.82      2.64 o 
  -6  -9   3        2.42        3.76      1.00 o 
  -5  -9   3      308.93      317.97      6.64 o 
  -4  -9   3      425.51      423.63      9.28 o 
  -3  -9   3       58.96       51.26      2.66 o 
  -2  -9   3       10.59       11.47      1.56 o 
  -1  -9   3      124.02      124.68     10.73 o 
   0  -9   3      383.40      435.50     19.52 o 
   1  -9   3      162.69      185.65     12.37 o 
   2  -9   3      965.46     1152.33     28.26 o 
   3  -9   3        9.59       12.95      1.44 o 
   4  -9   3      107.67      125.43      4.98 o 
   5  -9   3        2.66        1.86      0.85 o 
   6  -9   3      189.53      192.73     19.92 o 
   7  -9   3        1.00        1.52      0.80 o 
   8  -9   3       76.39       66.06     12.41 o 
  -8  -8   3       52.87       47.37      2.86 o 
  -7  -8   3        0.33        1.03      0.61 o 
  -6  -8   3      271.31      290.59      6.13 o 
  -5  -8   3       14.81       18.18      1.52 o 
  -4  -8   3       14.76       16.96      1.43 o 
  -3  -8   3      535.24      495.95     21.17 o 
  -2  -8   3       19.33       23.11      4.38 o 
  -1  -8   3      749.45      908.96     26.82 o 
   0  -8   3        7.72       18.40      3.68 o 
   1  -8   3        8.42        8.21      2.52 o 
   2  -8   3      118.90      124.74      6.22 o 
   3  -8   3      200.82      205.81     12.02 o 
   4  -8   3      170.43      198.44      4.96 o 
   5  -8   3      186.52      197.83      5.87 o 
   6  -8   3       29.16       32.81      2.48 o 
   7  -8   3      214.74      206.53     15.63 o 
   8  -8   3        0.77        2.32      0.73 o 
  -8  -7   3      857.79      827.29     13.08 o 
  -7  -7   3       34.61       35.06      2.28 o 
  -6  -7   3       48.10       48.25      2.64 o 
  -5  -7   3     1332.56     1223.17     11.60 o 
  -4  -7   3     1216.43     1174.43     21.03 o 
  -3  -7   3       99.60       95.55      8.60 o 
  -2  -7   3      232.07      272.61     14.06 o 
  -1  -7   3       40.93       47.61      5.53 o 
   0  -7   3       34.55       42.73      5.07 o 
   1  -7   3      671.85      749.85     20.50 o 
   2  -7   3      104.96      127.44      8.27 o 
   3  -7   3       99.07      109.27      8.27 o 
   4  -7   3       10.23       12.16      2.09 o 
   5  -7   3        0.33        0.55      0.65 o 
   6  -7   3       93.37      100.18      4.90 o 
   7  -7   3       35.66       35.91      2.92 o 
   8  -7   3        0.02       -0.13      0.61 o 
   9  -7   3        0.16       -0.34      0.54 o 
  -9  -6   3      516.98      483.20     11.33 o 
  -8  -6   3       81.10       90.15      3.59 o 
  -7  -6   3      156.10      173.33      5.31 o 
  -6  -6   3        2.24        4.64      0.89 o 
  -5  -6   3      306.41      289.60      5.34 o 
  -4  -6   3      598.52      527.71     13.13 o 
  -3  -6   3      146.29      165.95     10.49 o 
  -2  -6   3        3.90        5.63      1.28 o 
  -1  -6   3     2267.16     2327.91     86.92 o 
   0  -6   3      889.95      945.54     11.42 o 
   1  -6   3       50.39       66.91      5.41 o 
   2  -6   3     1270.97     1384.31     36.37 o 
   3  -6   3        3.80        5.69      1.03 o 
   4  -6   3       21.64       28.54      2.47 o 
   5  -6   3       94.07      110.35      4.57 o 
   6  -6   3       13.62       20.64      2.11 o 
   7  -6   3       23.57       23.49      2.11 o 
   8  -6   3      136.46      130.11      4.81 o 
   9  -6   3       56.17       59.49      3.84 o 
  -9  -5   3       28.34       41.51      3.97 o 
  -8  -5   3       40.52       47.99      2.41 o 
  -7  -5   3       26.57       24.66      1.51 o 
  -6  -5   3       84.84       77.85      2.72 o 
  -5  -5   3      280.31      267.04      7.16 o 
  -4  -5   3       35.65       34.27      3.06 o 
  -3  -5   3       36.55       50.93      2.89 o 
  -2  -5   3     3951.30     3968.10     29.69 o 
  -1  -5   3      275.37      281.67      8.23 o 
   0  -5   3      260.45      233.44      5.24 o 
   1  -5   3      163.01      148.55      3.61 o 
   2  -5   3      573.18      542.18     10.49 o 
   3  -5   3     3281.11     3502.46     64.49 o 
   4  -5   3      120.21      116.47      5.58 o 
   5  -5   3      203.98      208.75     12.55 o 
   6  -5   3     1988.50     2074.39     35.09 o 
   7  -5   3      293.73      311.34      5.83 o 
   8  -5   3       32.76       37.74      2.02 o 
   9  -5   3        3.08        2.69      0.73 o 
  -9  -4   3        1.12        0.69      0.42 o 
  -8  -4   3        3.28        4.30      0.72 o 
  -7  -4   3      309.95      249.26      4.55 o 
  -6  -4   3       52.21       51.39      1.82 o 
  -5  -4   3      125.03      109.45      8.27 o 
  -4  -4   3      672.14      621.88     15.91 o 
  -3  -4   3      140.85      138.03      4.33 o 
  -2  -4   3       63.78       78.08      4.49 o 
  -1  -4   3       28.89       27.50      1.92 o 
   0  -4   3       13.46       12.44      2.55 o 
   1  -4   3       79.99       64.99      4.32 o 
   2  -4   3        0.95        1.21      0.63 o 
   3  -4   3       47.45       35.81      2.36 o 
   4  -4   3       64.65       62.74      3.87 o 
   5  -4   3        0.74        0.22      1.22 o 
   6  -4   3       12.80       16.70      1.55 o 
   7  -4   3      960.23     1009.81     10.96 o 
   8  -4   3      813.34      855.54      9.95 o 
   9  -4   3       19.65       21.82      1.39 o 
  -9  -3   3       89.01       89.37      2.97 o 
  -8  -3   3       38.41       37.71      2.06 o 
  -7  -3   3       12.34       14.77      1.09 o 
  -6  -3   3       94.90       76.88      2.23 o 
  -5  -3   3       36.71       40.51      4.81 o 
  -4  -3   3      438.27      413.34     13.07 o 
  -3  -3   3     1176.87      975.56     12.55 o 
  -2  -3   3       82.70       70.82      4.76 o 
  -1  -3   3       27.85       26.90      3.63 o 
   1  -3   3     1400.21     1279.51     17.08 o 
   2  -3   3        9.33       10.37      1.22 o 
   3  -3   3      704.16      647.89     13.35 o 
   4  -3   3      167.68      168.62      5.90 o 
   5  -3   3      184.52      160.33     10.01 o 
   6  -3   3     1213.27     1181.82     16.50 o 
   7  -3   3      532.61      521.42      7.98 o 
   8  -3   3       82.32       78.32      3.66 o 
   9  -3   3      133.93      146.10      3.81 o 
  -9  -2   3        3.21        3.13      0.65 o 
  -8  -2   3      176.54      172.43      4.55 o 
  -7  -2   3     1423.05     1409.95     11.89 o 
  -6  -2   3      363.01      342.28      5.16 o 
  -5  -2   3      271.39      224.92      7.73 o 
  -4  -2   3      318.72      309.83      6.66 o 
  -3  -2   3      182.60      167.72      4.39 o 
  -2  -2   3      116.89       75.79      2.00 o 
  -1  -2   3     1451.92     1270.60      7.03 o 
   0  -2   3      933.77      832.79      9.76 o 
   1  -2   3     6664.60     6329.15     32.38 o 
   2  -2   3     4928.39     4406.13     64.74 o 
   3  -2   3       18.59       19.95      2.81 o 
   4  -2   3       92.09       99.54      4.23 o 
   5  -2   3        1.01        2.90      1.49 o 
   6  -2   3        0.44        2.04      0.66 o 
   7  -2   3     1266.69     1230.34     14.01 o 
   8  -2   3      136.96      126.08      4.21 o 
   9  -2   3       79.05       79.82      2.92 o 
 -10  -1   3       16.89       17.10      1.86 o 
  -9  -1   3        9.60       10.35      1.27 o 
  -8  -1   3      252.72      253.58      6.14 o 
  -7  -1   3        0.25        4.93      0.78 o 
  -6  -1   3        7.64        5.92      0.84 o 
  -5  -1   3      350.30      303.39     12.39 o 
  -4  -1   3     1030.20      945.61     13.77 o 
  -3  -1   3      255.28      267.97      3.98 o 
  -2  -1   3     3934.66     3727.82     19.89 o 
  -1  -1   3        0.23        2.29      0.32 o 
   0  -1   3      704.98      572.22      7.56 o 
   1  -1   3      847.50      775.52      5.02 o 
   2  -1   3        0.85        4.58      0.68 o 
   3  -1   3     3305.07     2964.40     19.38 o 
   4  -1   3      304.23      262.29      7.72 o 
   5  -1   3       83.55       85.36      6.43 o 
   6  -1   3       85.85       88.53      3.27 o 
   7  -1   3       92.18       91.71      3.84 o 
   8  -1   3       59.45       52.74      2.79 o 
   9  -1   3       28.85       37.17      3.97 o 
 -10   0   3       57.48       67.38      3.90 o 
  -9   0   3       96.84      101.40      3.74 o 
  -8   0   3       23.45       28.32      2.07 o 
  -7   0   3     1276.65     1252.36     16.54 o 
  -6   0   3      222.05      198.95     11.10 o 
  -5   0   3      234.82      194.32     10.03 o 
  -4   0   3      853.67      737.82     12.05 o 
  -3   0   3       16.32       19.41      1.71 o 
  -2   0   3      400.59      403.20      8.51 o 
  -1   0   3     1723.23     1541.09     10.26 o 
   0   0   3     1044.99      941.24      6.35 o 
   1   0   3     9505.34     9546.57     43.73 o 
   2   0   3      271.90      233.24      4.09 o 
   3   0   3     1132.77     1014.55     14.56 o 
   4   0   3      606.92      535.66      7.68 o 
   5   0   3      972.55      924.04     21.35 o 
   6   0   3        8.38        6.24      0.86 o 
   7   0   3       60.06       63.84      2.92 o 
   8   0   3      135.21      128.79      3.93 o 
   9   0   3       21.94       23.49      1.85 o 
 -10   1   3      380.96      408.58     22.00 o 
  -9   1   3       49.47       55.76      3.23 o 
  -8   1   3        4.91        4.73      1.20 o 
  -7   1   3        3.86        3.05      0.75 o 
  -6   1   3     1346.00     1314.51     20.31 o 
  -5   1   3      283.46      249.41     11.54 o 
  -4   1   3        7.43        7.24      1.31 o 
  -3   1   3     3957.62     3694.90     37.75 o 
  -2   1   3     7965.67     8269.96     38.04 o 
  -1   1   3     3450.18     3387.13     35.93 o 
   0   1   3     3325.17     2876.04     23.53 o 
   1   1   3        0.36        1.02      0.49 o 
   2   1   3      182.98      158.95      5.03 o 
   3   1   3      187.79      145.04      4.59 o 
   4   1   3      331.08      304.40     14.07 o 
   5   1   3        8.12        4.48      1.70 o 
   6   1   3        1.17        1.43      0.56 o 
   7   1   3       57.45       55.21      2.77 o 
   8   1   3       83.24       73.96      2.95 o 
   9   1   3       16.48       15.96      1.48 o 
 -10   2   3        8.95        8.38      1.05 o 
  -9   2   3      105.25      112.93      4.46 o 
  -8   2   3       62.18       66.65      2.65 o 
  -7   2   3       38.24       35.79      2.50 o 
  -6   2   3      218.73      203.67      6.25 o 
  -5   2   3      325.32      339.89     13.92 o 
  -4   2   3     4489.41     4282.69     45.45 o 
  -3   2   3      150.10      141.97      4.17 o 
  -2   2   3     6469.74     6698.65     24.04 o 
  -1   2   3     1504.31     1249.60     13.97 o 
   0   2   3        0.82        2.86      1.40 o 
   2   2   3       23.44       17.03      5.54 o 
   3   2   3       36.74       40.49      2.64 o 
   4   2   3     8013.68     7890.70     65.26 o 
   5   2   3      225.02      191.70     10.72 o 
   6   2   3       24.14       32.81      1.81 o 
   7   2   3      286.01      332.19      6.66 o 
   8   2   3       10.87       10.53      1.15 o 
   9   2   3        8.27        7.44      0.99 o 
 -10   3   3      102.83      116.64      3.53 o 
  -9   3   3      292.64      319.62     10.07 o 
  -8   3   3      422.55      445.26      9.24 o 
  -7   3   3      775.76      865.25     16.37 o 
  -6   3   3      656.36      703.07     14.64 o 
  -5   3   3      612.26      622.08     19.47 o 
  -4   3   3      205.79      159.25      8.89 o 
  -3   3   3     2813.63     2778.76     23.67 o 
  -2   3   3       11.82        8.08      1.02 o 
  -1   3   3        0.15        1.39      0.77 o 
   0   3   3      514.73      500.29     10.23 o 
   1   3   3        0.11        2.72      1.08 o 
   2   3   3     1498.08     1264.37     24.70 o 
   3   3   3      253.12      252.16     10.43 o 
   4   3   3       47.10       43.60      4.19 o 
   5   3   3       23.49       18.65      3.51 o 
   6   3   3       99.97       81.75      3.17 o 
   7   3   3       32.17       34.03      2.61 o 
   8   3   3        1.41        1.10      0.60 o 
   9   3   3      166.12      162.04      4.74 o 
  -9   4   3        3.91        3.08      0.74 o 
  -8   4   3      384.92      385.68      9.38 o 
  -7   4   3       57.79       57.25      3.17 o 
  -6   4   3      135.24      123.84      4.07 o 
  -5   4   3        2.23        8.50      2.61 o 
  -4   4   3     2113.60     2166.67     35.06 o 
  -3   4   3        4.16        8.10      1.43 o 
  -2   4   3     1750.58     1487.06    171.50 o 
  -1   4   3     3219.73     3399.85     32.17 o 
   0   4   3       28.21       33.36      2.33 o 
   1   4   3     6062.82     6058.35     92.07 o 
   2   4   3      119.86      106.72      7.65 o 
   3   4   3      154.59      139.98      9.23 o 
   4   4   3      105.27      104.23      8.50 o 
   5   4   3        1.27        1.32      0.55 o 
   6   4   3      168.02      129.01      4.32 o 
   7   4   3      364.83      333.48      6.80 o 
   8   4   3       16.24       15.02      1.26 o 
   9   4   3       11.95        6.63      1.19 o 
  -9   5   3       41.20       51.00      3.22 o 
  -8   5   3       49.17       62.57      3.32 o 
  -7   5   3      154.38      203.28      6.66 o 
  -6   5   3      335.37      353.18      6.90 o 
  -5   5   3     1044.79     1196.97    153.17 o 
  -4   5   3      584.06      507.06     12.55 o 
  -3   5   3      544.57      563.08     11.91 o 
  -2   5   3       86.92       65.54     15.53 o 
  -1   5   3     5988.14     8228.93   1384.94 o 
   0   5   3     9991.98    10813.47    720.17 o 
   1   5   3      118.96      146.36      9.43 o 
   2   5   3        0.89        0.19      1.07 o 
   3   5   3      302.80      234.05     13.13 o 
   4   5   3       73.73       55.82      6.65 o 
   5   5   3     2104.82     1941.92     15.35 o 
   6   5   3      625.34      539.79     11.00 o 
   7   5   3        5.66        3.39      0.95 o 
   8   5   3        4.78        4.88      0.99 o 
  -9   6   3        0.46        1.57      0.66 o 
  -8   6   3       77.49       71.03     10.98 o 
  -7   6   3        0.31        1.14      0.83 o 
  -6   6   3      157.63      133.66      5.52 o 
  -5   6   3      549.07      538.99      9.66 o 
  -4   6   3      646.94      686.00     21.98 o 
  -3   6   3     1361.70     1498.99     28.93 o 
  -2   6   3     1830.33     1796.99    109.09 o 
  -1   6   3      394.02      395.06     38.43 o 
   0   6   3     2243.62     2245.33     38.79 o 
   1   6   3     2072.70     2036.19     39.00 o 
   2   6   3      101.25       83.71      8.39 o 
   3   6   3      171.23      165.63     12.03 o 
   4   6   3        4.42        3.98      0.73 o 
   5   6   3      216.98      215.49      6.94 o 
   6   6   3      716.54      652.36     11.93 o 
   7   6   3       20.15       14.23      1.85 o 
   8   6   3        8.35       10.60      0.93 o 
  -9   7   3        0.10        0.52      0.74 o 
  -8   7   3        2.96        3.77      0.91 o 
  -7   7   3      142.41      139.38      6.90 o 
  -6   7   3       32.08       29.63      3.95 o 
  -5   7   3      346.14      370.66     11.39 o 
  -4   7   3        0.83        2.20      0.77 o 
  -3   7   3      609.32      677.07     18.13 o 
  -2   7   3       15.62       21.50      2.09 o 
  -1   7   3      619.08      721.93     13.04 o 
   0   7   3        1.05        0.72      0.94 o 
   1   7   3     1191.36     1208.27     32.65 o 
   2   7   3       90.43       75.80      8.53 o 
   3   7   3      506.80      480.38     10.29 o 
   4   7   3      131.68      136.21      4.55 o 
   5   7   3      539.16      524.33     10.89 o 
   6   7   3      181.03      173.28      5.27 o 
   7   7   3       27.92       23.66      1.71 o 
   8   7   3      272.29      301.92      8.85 o 
  -8   8   3       43.52       42.79      6.65 o 
  -7   8   3       64.69       66.68      5.33 o 
  -6   8   3      128.25      105.54      9.60 o 
  -5   8   3      817.75      757.45     56.31 o 
  -4   8   3      126.37      126.88      6.63 o 
  -3   8   3        0.02        1.75      0.59 o 
  -2   8   3       75.21       89.27      5.28 o 
  -1   8   3        3.64        1.32      1.31 o 
   0   8   3      193.07      223.83     14.41 o 
   1   8   3      209.03      226.71     10.87 o 
   2   8   3        1.43        3.09      0.98 o 
   3   8   3      283.13      304.48      8.74 o 
   4   8   3      502.87      511.57     11.08 o 
   5   8   3        3.26        2.06      1.23 o 
   6   8   3        7.76       10.59      1.47 o 
   7   8   3       32.18       34.76      2.17 o 
  -8   9   3        1.45        0.95      0.58 o 
  -7   9   3       29.40       23.47      4.29 o 
  -6   9   3       60.16       48.42      5.03 o 
  -5   9   3        5.34        7.55      2.03 o 
  -4   9   3      597.51      574.75     34.97 o 
  -3   9   3        9.64       19.93      2.54 o 
  -2   9   3        0.52        2.08      1.27 o 
  -1   9   3        0.28        0.65      0.56 o 
   0   9   3      189.70      214.96      8.13 o 
   1   9   3        3.52        0.54      0.86 o 
   2   9   3      594.51      688.65     24.47 o 
   3   9   3       65.80       70.64      4.90 o 
   4   9   3      415.89      439.14     10.11 o 
   5   9   3       45.09       42.52      3.29 o 
   6   9   3        2.10        2.17      0.70 o 
   7   9   3       41.87       45.59      2.40 o 
  -7  10   3       54.28       66.55     20.23 o 
  -6  10   3      404.55      333.38     16.84 o 
  -5  10   3      238.89      183.20     28.70 o 
  -4  10   3       92.72      100.68      6.79 o 
  -3  10   3      128.76      148.40     34.09 o 
  -2  10   3       11.75       12.81      3.76 o 
  -1  10   3        8.42        5.34      2.37 o 
   0  10   3        0.01       -1.45      1.45 o 
   1  10   3      112.40      146.28      6.98 o 
   2  10   3      272.72      289.20     12.57 o 
   3  10   3      124.26      127.72      5.44 o 
   4  10   3       44.64       45.75      2.74 o 
   5  10   3        2.93        2.17      0.81 o 
   6  10   3       10.73       13.96      1.29 o 
  -7  11   3       23.15       17.71      2.30 o 
  -6  11   3      211.67      250.69     66.41 o 
  -5  11   3        1.68        0.37      1.06 o 
  -4  11   3       27.90       26.25      4.59 o 
  -3  11   3       47.87       47.13      6.47 o 
  -2  11   3      312.49      358.45     18.58 o 
  -1  11   3       51.79       57.44      7.58 o 
   0  11   3       59.48       56.96      4.17 o 
   1  11   3      195.64      210.54      8.06 o 
   2  11   3       17.34       22.33      2.13 o 
   3  11   3        0.50        0.40      0.56 o 
   4  11   3       60.54       88.76      5.32 o 
   5  11   3       29.70       42.56      2.03 o 
  -6  12   3       20.07       13.43      2.22 o 
  -5  12   3        3.16        2.97      0.82 o 
  -4  12   3        4.40        2.26      1.34 o 
  -3  12   3       13.09       15.59      3.62 o 
  -2  12   3       52.54       52.53      6.67 o 
  -1  12   3        6.60        7.46      2.09 o 
   0  12   3       12.82       23.44      2.50 o 
   1  12   3      121.10      157.38      7.89 o 
   2  12   3      152.04      199.67      9.76 o 
   3  12   3       54.42       48.33      3.98 o 
   4  12   3       65.83       80.66      3.02 o 
  -5  13   3        4.46        2.35      1.02 o 
  -4  13   3      143.80      104.21      4.64 o 
  -3  13   3        4.27        1.37      0.76 o 
  -2  13   3       21.58       18.30      2.38 o 
  -1  13   3        0.04        0.57      1.19 o 
   0  13   3        0.82        0.79      0.89 o 
   1  13   3       10.10       15.00      2.93 o 
   2  13   3        2.38        4.56      0.91 o 
   3  13   3       14.31        8.90      2.74 o 
  -3  14   3       41.26       29.74      3.28 o 
  -2  14   3        1.14        0.91      0.55 o 
  -1  14   3        2.97        2.47      0.77 o 
   0  14   3        0.19        0.61      0.58 o 
   1  14   3        0.56        1.52      0.86 o 
  -2 -15   4       43.14       36.38      3.31 o 
  -1 -15   4        0.79        1.62      0.54 o 
   0 -15   4        3.33        0.81      0.69 o 
   1 -15   4       62.69       47.82      4.27 o 
   2 -15   4        5.74        5.02      1.48 o 
   3 -15   4        0.68        0.98      0.69 o 
  -4 -14   4        0.94        2.66      0.93 o 
  -3 -14   4        0.98        0.94      1.12 o 
  -2 -14   4        2.75        2.99      1.04 o 
  -1 -14   4       90.33       62.21     10.03 o 
   0 -14   4       13.00       12.14      1.86 o 
   1 -14   4        8.51        4.39      1.77 o 
   2 -14   4      121.87      119.39      8.42 o 
   3 -14   4        5.94        3.48      2.66 o 
   4 -14   4        7.55        2.93      3.50 o 
  -5 -13   4       32.65       28.93      2.97 o 
  -4 -13   4       28.88       27.36      5.08 o 
  -3 -13   4        1.14        1.31      1.07 o 
  -2 -13   4        7.28        9.22      1.56 o 
  -1 -13   4       35.78       26.92      4.25 o 
   0 -13   4       46.00       47.36      6.09 o 
   1 -13   4        6.49        5.93      2.19 o 
   2 -13   4       28.57       40.57      5.86 o 
   3 -13   4      172.81      208.70      8.64 o 
   4 -13   4       33.65       42.16      3.54 o 
   5 -13   4      156.31      106.51     53.04 o 
  -6 -12   4       22.25       27.11      1.88 o 
  -5 -12   4       29.50       31.25      1.86 o 
  -4 -12   4       30.42       45.60      2.68 o 
  -3 -12   4       15.15       10.16      1.47 o 
  -2 -12   4      450.46      452.63     33.93 o 
  -1 -12   4      177.63      162.82      8.00 o 
   0 -12   4        9.71        6.50      2.62 o 
   1 -12   4      154.45      164.80      8.55 o 
   2 -12   4       75.25      100.21      6.73 o 
   3 -12   4        0.17       -0.15      1.09 o 
   4 -12   4       29.97       36.84      3.71 o 
   5 -12   4      138.61      166.77     10.02 o 
   6 -12   4       21.34       14.30      4.71 o 
  -6 -11   4      213.93      203.61      8.33 o 
  -5 -11   4       10.59       11.21      1.44 o 
  -4 -11   4       37.00       34.67      2.73 o 
  -3 -11   4      699.72      770.44     24.17 o 
  -2 -11   4      297.15      316.91     11.08 o 
  -1 -11   4      121.83      113.76     14.20 o 
   0 -11   4       13.70        6.82      1.74 o 
   1 -11   4       15.43       25.68      3.46 o 
   2 -11   4      140.40      176.58      9.02 o 
   3 -11   4      136.63      165.79      8.72 o 
   4 -11   4        0.61        2.33      1.46 o 
   5 -11   4        1.30        1.69      0.91 o 
   6 -11   4      392.47      227.06     41.43 o 
   7 -11   4       13.15        7.51      1.41 o 
  -7 -10   4       46.76       56.25      3.28 o 
  -6 -10   4       46.12       44.96      2.52 o 
  -5 -10   4      116.48      100.37      3.94 o 
  -4 -10   4      427.60      445.81      9.70 o 
  -3 -10   4       59.40       61.01      3.55 o 
  -2 -10   4      115.19      120.59      4.59 o 
  -1 -10   4      721.01      741.23     17.37 o 
   0 -10   4       30.58       25.95      3.15 o 
   1 -10   4     3849.93     4758.69    107.26 o 
   2 -10   4     2721.38     3249.57     48.07 o 
   3 -10   4      419.07      430.40     12.80 o 
   4 -10   4      353.40      456.50     18.87 o 
   5 -10   4     1152.09     1432.27     28.96 o 
   6 -10   4       31.68       38.33      3.85 o 
   7 -10   4        5.02        2.42      0.85 o 
  -8  -9   4       18.99       21.02      2.13 o 
  -7  -9   4       31.00       27.89      2.13 o 
  -6  -9   4      375.27      367.06      6.33 o 
  -5  -9   4       15.71       13.11      1.45 o 
  -4  -9   4       35.61       33.46      2.65 o 
  -3  -9   4      419.84      419.39      9.10 o 
  -2  -9   4      129.38      129.07      7.74 o 
  -1  -9   4      101.76      127.61     10.75 o 
   0  -9   4      102.70      125.52     10.47 o 
   1  -9   4      483.98      562.41     21.38 o 
   2  -9   4      213.89      248.01      6.85 o 
   3  -9   4        6.03       10.87      1.28 o 
   4  -9   4       15.03       13.82      1.69 o 
   5  -9   4       37.69       48.08      3.05 o 
   6  -9   4        0.95        5.89      1.14 o 
   7  -9   4        1.67        2.88      0.89 o 
   8  -9   4       27.52       22.23      6.56 o 
  -8  -8   4       85.24       83.72      4.06 o 
  -7  -8   4        0.01        0.81      0.59 o 
  -6  -8   4        1.83        3.13      0.82 o 
  -5  -8   4     1645.76     1762.59     15.93 o 
  -4  -8   4      145.71      147.92      4.07 o 
  -3  -8   4        5.79        6.92      1.65 o 
  -2  -8   4      335.46      322.07     16.43 o 
  -1  -8   4      207.47      226.16     13.18 o 
   0  -8   4       51.70       52.30      6.04 o 
   1  -8   4     1716.11     1991.70     36.75 o 
   2  -8   4        4.61        2.57      1.11 o 
   3  -8   4      202.92      219.16     12.50 o 
   4  -8   4       17.28       19.59      1.53 o 
   5  -8   4        0.20        0.85      0.69 o 
   6  -8   4       12.57       10.44      1.48 o 
   7  -8   4      202.03      216.32      7.83 o 
   8  -8   4       46.71       32.39      6.90 o 
  -8  -7   4      230.38      249.88      5.28 o 
  -7  -7   4       37.22       33.07      2.22 o 
  -6  -7   4     1027.17      989.50     13.15 o 
  -5  -7   4      287.45      267.71      5.25 o 
  -4  -7   4     2010.30     1864.51     49.44 o 
  -3  -7   4        2.97        4.75      1.30 o 
  -2  -7   4      223.32      217.25      7.80 o 
  -1  -7   4       52.29       53.19      3.43 o 
   0  -7   4      230.83      248.49     12.07 o 
   1  -7   4       12.32       14.98      3.06 o 
   2  -7   4       60.44       84.82      4.77 o 
   3  -7   4      177.52      217.59     15.55 o 
   4  -7   4       39.32       45.72      3.17 o 
   5  -7   4      204.66      196.28      5.70 o 
   6  -7   4       65.95       69.22      3.69 o 
   7  -7   4        5.51        8.09      1.27 o 
   8  -7   4       29.27       29.98      2.15 o 
  -9  -6   4        6.12        8.04      1.60 o 
  -8  -6   4      485.05      479.81      8.18 o 
  -7  -6   4        5.79        6.82      1.11 o 
  -6  -6   4      167.57      141.69      4.05 o 
  -5  -6   4       29.11       27.15      1.43 o 
  -4  -6   4       44.76       43.31      3.79 o 
  -3  -6   4     1023.89      953.99     13.19 o 
  -2  -6   4     1471.29     1612.02     20.02 o 
  -1  -6   4       78.23       65.88      3.58 o 
   0  -6   4       68.94       52.98      2.86 o 
   1  -6   4        0.99        2.57      0.82 o 
   2  -6   4        6.00        6.64      1.59 o 
   3  -6   4       11.03       16.65      1.82 o 
   4  -6   4      433.48      458.43      9.81 o 
   5  -6   4        0.44        3.38      1.20 o 
   6  -6   4       37.37       29.87      2.87 o 
   7  -6   4       65.25       63.65      3.83 o 
   8  -6   4      105.83      115.19      4.78 o 
   9  -6   4        1.06        1.02      0.46 o 
  -9  -5   4      510.84      506.34     13.45 o 
  -8  -5   4       54.68       55.83      2.39 o 
  -7  -5   4      102.24       78.75      2.69 o 
  -6  -5   4      176.25      168.85      3.98 o 
  -5  -5   4       82.41       81.43      4.55 o 
  -4  -5   4      406.35      409.44     10.90 o 
  -3  -5   4      164.09      139.21      4.67 o 
  -2  -5   4        9.96        9.17      1.43 o 
  -1  -5   4     4426.56     4509.77     68.79 o 
   0  -5   4       24.21       22.77      1.45 o 
   1  -5   4     1366.00     1365.08     57.90 o 
   2  -5   4      438.38      418.42      9.25 o 
   3  -5   4     2125.94     2095.61     22.21 o 
   4  -5   4      554.35      595.00     10.58 o 
   5  -5   4      140.49      130.39      6.70 o 
   6  -5   4       65.93       69.19      3.33 o 
   7  -5   4        8.03       11.39      1.37 o 
   8  -5   4      246.26      266.52      5.24 o 
   9  -5   4        6.40        5.14      0.62 o 
  -9  -4   4       14.95       14.08      1.15 o 
  -8  -4   4       66.96       57.76      1.99 o 
  -7  -4   4       56.60       54.31      2.12 o 
  -6  -4   4      230.65      191.71      3.40 o 
  -5  -4   4      795.74      689.04     20.58 o 
  -4  -4   4        9.44       10.46      1.37 o 
  -3  -4   4      258.27      233.84      5.57 o 
  -2  -4   4     1158.78     1132.04     13.99 o 
  -1  -4   4        7.51        7.48      0.76 o 
   0  -4   4      774.94      727.81     18.92 o 
   1  -4   4     2113.73     1859.38     23.40 o 
   2  -4   4      469.05      423.43      8.48 o 
   3  -4   4      547.10      516.46      8.22 o 
   4  -4   4       67.72       56.83      3.62 o 
   5  -4   4        0.55        0.27      1.36 o 
   6  -4   4       11.07        8.54      1.19 o 
   7  -4   4      343.37      367.65      6.62 o 
   8  -4   4      749.17      783.66      9.40 o 
   9  -4   4        9.87        7.48      0.69 o 
  -9  -3   4      218.88      217.43      4.30 o 
  -8  -3   4       15.56       13.93      1.06 o 
  -7  -3   4      223.63      222.08      4.13 o 
  -6  -3   4     1086.26     1023.49     12.41 o 
  -5  -3   4        0.03        3.48      1.67 o 
  -4  -3   4     1598.42     1549.79     19.60 o 
  -3  -3   4      539.49      494.58      9.49 o 
  -2  -3   4      347.71      296.54      3.42 o 
  -1  -3   4     1929.92     1741.73     38.61 o 
   0  -3   4      125.72      103.92      4.12 o 
   1  -3   4     2165.10     2146.85     22.91 o 
   2  -3   4      583.63      491.55      8.54 o 
   3  -3   4      205.68      182.53      4.49 o 
   4  -3   4      219.06      220.45      6.61 o 
   5  -3   4      119.40      106.17      8.31 o 
   6  -3   4        2.61        7.87      1.13 o 
   7  -3   4       42.91       39.26      2.43 o 
   8  -3   4      626.92      644.97      9.16 o 
   9  -3   4        3.75        3.03      0.53 o 
  -9  -2   4      228.19      214.10      5.02 o 
  -8  -2   4      377.79      368.65      6.10 o 
  -7  -2   4        7.54       10.82      0.99 o 
  -6  -2   4     2922.83     2827.10     32.59 o 
  -5  -2   4        0.35        1.67      0.89 o 
  -4  -2   4     1566.55     1431.22     14.55 o 
  -3  -2   4     2148.91     2020.00     18.21 o 
  -2  -2   4       21.39       11.80      0.81 o 
  -1  -2   4      883.12      805.40      6.57 o 
   0  -2   4     4127.23     4217.11     25.57 o 
   1  -2   4     1100.62      955.45     11.72 o 
   2  -2   4      159.57      143.44      3.03 o 
   3  -2   4       16.38       15.10      3.53 o 
   4  -2   4      129.31      116.77      7.39 o 
   5  -2   4       12.71       14.08      2.96 o 
   6  -2   4      313.00      299.44      5.66 o 
   7  -2   4      251.14      252.39      5.60 o 
   8  -2   4        0.31        3.41      0.91 o 
   9  -2   4        4.90        5.14      0.76 o 
  -9  -1   4        0.30        1.84      0.59 o 
  -8  -1   4       69.32       68.41      2.87 o 
  -7  -1   4       91.73       95.28      3.00 o 
  -6  -1   4       57.84       57.61      3.09 o 
  -5  -1   4      254.15      228.67     11.05 o 
  -4  -1   4      881.29      815.45     15.56 o 
  -3  -1   4       86.22       75.86      1.76 o 
  -2  -1   4     6530.05     6543.97     25.11 o 
  -1  -1   4      249.88      244.42      5.59 o 
   0  -1   4      778.96      665.86      9.61 o 
   1  -1   4     8089.10     8048.46     32.58 o 
   2  -1   4      689.04      609.55      5.32 o 
   3  -1   4       33.78       30.76      1.53 o 
   4  -1   4      923.12      892.17     13.02 o 
   5  -1   4        7.60        6.10      2.00 o 
   6  -1   4      159.30      153.37      4.37 o 
   7  -1   4     1400.47     1392.10     15.08 o 
   8  -1   4      382.80      375.25      7.25 o 
   9  -1   4        2.06        1.15      0.65 o 
 -10   0   4        8.59       12.82      1.22 o 
  -9   0   4       37.01       32.84      1.87 o 
  -8   0   4       22.17       21.50      1.62 o 
  -7   0   4        9.42        7.55      0.82 o 
  -6   0   4      188.27      169.67      6.93 o 
  -5   0   4       18.53       17.10      3.07 o 
  -4   0   4        4.13       13.93      1.71 o 
  -3   0   4     4487.79     4298.24     45.38 o 
  -2   0   4     3876.49     3724.49     20.04 o 
  -1   0   4     4286.91     4178.74     24.77 o 
   0   0   4      212.42      194.95      3.25 o 
   1   0   4     4854.04     4804.21     30.51 o 
   2   0   4     1050.84      917.57     15.32 o 
   3   0   4     8353.66     8254.21    169.22 o 
   4   0   4      165.81      149.81      5.43 o 
   5   0   4       51.48       63.13      5.56 o 
   6   0   4       49.57       40.89      2.30 o 
   7   0   4      139.57      143.84      4.43 o 
   8   0   4      271.07      270.07      5.59 o 
   9   0   4       95.56       84.54      3.35 o 
 -10   1   4      117.30      153.10      6.05 o 
  -9   1   4       57.75       59.38      3.34 o 
  -8   1   4        0.01        0.86      0.62 o 
  -7   1   4      181.28      196.17      5.08 o 
  -6   1   4      326.13      333.62      8.62 o 
  -5   1   4        5.03        5.30      1.85 o 
  -4   1   4      133.73      126.15      4.90 o 
  -3   1   4      104.00       99.45      3.75 o 
  -2   1   4      945.16      962.00      9.70 o 
  -1   1   4     1045.07      899.44     22.10 o 
   0   1   4      573.64      513.01     10.43 o 
   1   1   4     2094.53     1698.56     18.20 o 
   2   1   4     1511.31     1439.02     58.51 o 
   3   1   4       33.18       49.74      3.99 o 
   4   1   4     2285.41     2489.79     39.96 o 
   5   1   4      154.13      156.82      9.29 o 
   6   1   4      102.63       99.20      3.29 o 
   7   1   4       58.04       81.07      3.64 o 
   8   1   4        0.20        1.38      0.67 o 
   9   1   4       62.98       49.06      2.44 o 
 -10   2   4       10.32       12.86      1.78 o 
  -9   2   4       26.57       28.42      1.87 o 
  -8   2   4       18.71       19.46      1.67 o 
  -7   2   4     1322.71     1332.53     21.80 o 
  -6   2   4      150.13      142.08      4.37 o 
  -5   2   4        5.24        4.24      1.81 o 
  -4   2   4      247.47      246.66      6.51 o 
  -3   2   4      608.53      538.46      8.34 o 
  -2   2   4      291.76      316.47      4.53 o 
  -1   2   4       99.94       82.75      2.29 o 
   0   2   4      758.51      677.05     13.67 o 
   1   2   4      125.64      115.41      4.47 o 
   2   2   4      567.58      525.05     14.54 o 
   3   2   4        3.19        6.08      2.94 o 
   4   2   4       40.11       46.05      4.88 o 
   5   2   4      197.23      189.34     10.75 o 
   6   2   4       10.95        9.08      0.97 o 
   7   2   4       75.88       74.81      3.84 o 
   8   2   4      677.38      586.70      8.45 o 
   9   2   4        1.14        1.55      0.51 o 
  -9   3   4       15.14       14.92      1.52 o 
  -8   3   4      148.75      142.48      4.90 o 
  -7   3   4        3.56        5.66      1.50 o 
  -6   3   4      605.28      650.26     34.68 o 
  -5   3   4      909.96      864.62     23.50 o 
  -4   3   4      791.31      842.40     21.00 o 
  -3   3   4      161.46      150.02      6.64 o 
  -2   3   4      185.11      132.21      2.71 o 
  -1   3   4      122.40      127.86      3.28 o 
   0   3   4       54.80       46.32      4.07 o 
   1   3   4      458.58      413.37      7.55 o 
   2   3   4        4.81        6.46      1.89 o 
   3   3   4      107.88      106.24      4.81 o 
   4   3   4       60.95       90.51      5.37 o 
   5   3   4       47.51       49.48      2.30 o 
   6   3   4        0.39        1.87      0.75 o 
   7   3   4        0.02        1.64      0.64 o 
   8   3   4       11.90       14.03      1.29 o 
   9   3   4       43.06       45.67      2.36 o 
  -9   4   4        3.93        5.76      0.96 o 
  -8   4   4      142.77      144.78      5.60 o 
  -7   4   4      571.04      606.93     13.51 o 
  -6   4   4       29.75       36.79      2.10 o 
  -5   4   4      579.85      555.38     19.56 o 
  -4   4   4      670.64      629.56     19.10 o 
  -3   4   4     2158.47     2194.96     40.03 o 
  -2   4   4      263.54      198.64     13.70 o 
  -1   4   4     5015.64     5042.17     77.46 o 
   0   4   4       10.55        8.74      2.21 o 
   1   4   4      154.01      168.26      5.05 o 
   2   4   4       11.60        8.49      2.69 o 
   3   4   4      598.44      531.38     11.46 o 
   4   4   4       61.78       56.34      6.41 o 
   5   4   4        2.96        4.82      1.06 o 
   6   4   4      174.19      146.49      5.03 o 
   7   4   4       85.51       74.98      2.85 o 
   8   4   4        5.21        6.90      0.95 o 
  -9   5   4      149.12      184.29      6.01 o 
  -8   5   4      658.64      715.10     17.80 o 
  -7   5   4       63.11       73.19      3.94 o 
  -6   5   4      169.13      149.15      6.49 o 
  -5   5   4       30.35       28.11      3.02 o 
  -4   5   4      286.64      260.81     13.01 o 
  -3   5   4     1343.82     1387.72     19.03 o 
  -2   5   4       47.92       61.42      5.02 o 
  -1   5   4      268.24      282.97      9.77 o 
   0   5   4       71.25       57.86      5.91 o 
   1   5   4      283.55      366.27     15.34 o 
   2   5   4       46.75       41.99      5.79 o 
   3   5   4      572.24      463.61     19.13 o 
   4   5   4      251.57      208.73      5.72 o 
   5   5   4       22.87       24.04      2.75 o 
   6   5   4      262.52      244.32      7.31 o 
   7   5   4      124.91      112.28      5.04 o 
   8   5   4        0.01        0.17      0.43 o 
  -9   6   4       17.73       19.89      1.82 o 
  -8   6   4      123.89      137.09      6.55 o 
  -7   6   4      132.23      127.80      9.61 o 
  -6   6   4        0.14        0.88      1.03 o 
  -5   6   4      173.12      154.91      5.18 o 
  -4   6   4      227.55      265.69      9.57 o 
  -3   6   4     1438.42     1511.27     26.87 o 
  -2   6   4      245.83      262.26      8.21 o 
  -1   6   4      223.16      212.72      8.58 o 
   0   6   4       95.96       85.24      8.00 o 
   1   6   4     1072.49     1010.14     28.11 o 
   2   6   4      209.89      177.23     12.50 o 
   3   6   4       27.88       27.29      4.85 o 
   4   6   4      358.21      347.69      7.09 o 
   5   6   4      445.98      454.42     11.57 o 
   6   6   4      115.64      112.44      4.36 o 
   7   6   4       36.24       39.95      2.86 o 
   8   6   4      279.62      308.35      6.28 o 
  -9   7   4        4.39        3.86      0.70 o 
  -8   7   4       43.60       47.56      3.58 o 
  -7   7   4       41.94       44.48      3.81 o 
  -6   7   4      202.05      158.76      6.84 o 
  -5   7   4      510.47      460.51     13.63 o 
  -4   7   4      161.60      192.41     12.31 o 
  -3   7   4      187.41      208.21      6.99 o 
  -2   7   4     2008.40     2358.26     73.49 o 
  -1   7   4        8.54        9.83      1.35 o 
   0   7   4      194.83      173.46     12.60 o 
   1   7   4      553.69      596.91     23.35 o 
   2   7   4      300.80      281.96     16.91 o 
   3   7   4     1735.55     1738.34     23.92 o 
   4   7   4      364.06      332.59      7.81 o 
   5   7   4       63.47       65.46      4.35 o 
   6   7   4      517.07      519.79      9.94 o 
   7   7   4       67.01       52.92      2.37 o 
  -8   8   4        5.23        4.01      1.03 o 
  -7   8   4      252.80      246.23     14.23 o 
  -6   8   4       66.95       66.24      5.96 o 
  -5   8   4       23.96       19.75      2.92 o 
  -4   8   4     1939.94     1703.81     29.84 o 
  -3   8   4     1085.91     1271.20     15.61 o 
  -2   8   4       11.62       15.19      2.30 o 
  -1   8   4       89.00       91.37      7.48 o 
   0   8   4      295.31      306.20     13.35 o 
   1   8   4       90.31       85.89      4.45 o 
   2   8   4      352.77      353.13     10.95 o 
   3   8   4      121.36      112.22      6.11 o 
   4   8   4      849.63      859.38     14.35 o 
   5   8   4      165.08      171.88      5.82 o 
   6   8   4       13.83       11.96      1.43 o 
   7   8   4       17.17       17.32      1.39 o 
  -8   9   4      148.18      154.88     52.97 o 
  -7   9   4       42.64       42.83      9.14 o 
  -6   9   4       39.28       36.96      4.48 o 
  -5   9   4       50.36       40.90      8.01 o 
  -4   9   4      632.24      564.39     18.27 o 
  -3   9   4      553.23      559.30     29.39 o 
  -2   9   4       52.09       68.98      8.10 o 
  -1   9   4      113.07      125.84     20.25 o 
   0   9   4       22.70       27.00      2.94 o 
   1   9   4      570.86      670.66     15.05 o 
   2   9   4        3.85        8.15      1.49 o 
   3   9   4      227.07      229.58      7.46 o 
   4   9   4       81.71       86.21      3.97 o 
   5   9   4        0.10        0.27      0.79 o 
   6   9   4      233.08      239.23      6.05 o 
  -7  10   4        1.78        1.85      0.73 o 
  -6  10   4       58.29       41.61      5.91 o 
  -5  10   4       57.93       62.62      7.34 o 
  -4  10   4       40.62       34.33      3.98 o 
  -3  10   4      232.15      236.92     25.59 o 
  -2  10   4      189.36      234.99     15.04 o 
  -1  10   4       92.35       93.08      9.56 o 
   0  10   4       80.32       80.72      5.15 o 
   1  10   4      137.09      163.14      7.37 o 
   2  10   4       12.95       23.96      2.39 o 
   3  10   4       14.43       13.82      1.64 o 
   4  10   4       16.87       17.48      2.10 o 
   5  10   4      120.98      153.76      4.48 o 
   6  10   4        8.51        7.18      1.08 o 
  -6  11   4       21.76       13.66      2.84 o 
  -5  11   4       84.03       57.76      7.33 o 
  -4  11   4       17.47       11.02      2.38 o 
  -3  11   4        1.38        0.18      1.54 o 
  -2  11   4      459.93      472.34     36.77 o 
  -1  11   4       35.68       28.32      5.40 o 
   0  11   4        2.29        4.39      1.35 o 
   1  11   4      195.50      222.27      8.20 o 
   2  11   4       36.91       42.55      2.88 o 
   3  11   4      185.52      223.38      9.01 o 
   4  11   4        5.70        6.08      1.11 o 
   5  11   4       29.08       30.42      2.03 o 
  -6  12   4       66.11       34.31      3.05 o 
  -5  12   4       33.43       23.35      4.92 o 
  -4  12   4        9.91        6.65      1.99 o 
  -3  12   4      224.79      194.68     11.44 o 
  -2  12   4        1.66        2.91      2.03 o 
  -1  12   4       38.54       48.32      6.45 o 
   0  12   4       27.98       24.14      3.26 o 
   1  12   4       31.73       33.46      4.10 o 
   2  12   4       18.93       20.03      2.78 o 
   3  12   4       11.06       10.31      1.07 o 
   4  12   4        5.44        7.67      1.21 o 
  -4  13   4        0.15        0.42      1.59 o 
  -3  13   4        7.58        5.82      1.28 o 
  -2  13   4        3.18        5.82      1.45 o 
  -1  13   4      107.14      108.82     15.56 o 
   0  13   4        1.69        2.20      1.82 o 
   1  13   4        0.76        1.27      0.64 o 
   2  13   4       43.69       58.46      7.62 o 
   3  13   4        0.01        1.76      0.84 o 
  -2  14   4      134.40       97.37      5.06 o 
  -1  14   4        0.02       -0.50      0.50 o 
   0  14   4       36.12       35.86      3.50 o 
  -2 -15   5       21.30       26.26      8.25 o 
  -1 -15   5       11.18       25.94      2.87 o 
   0 -15   5        6.67        4.03      0.83 o 
   1 -15   5        0.09       -0.79      1.15 o 
   2 -15   5       39.84       25.77      2.74 o 
   3 -15   5       42.73       33.36      3.09 o 
  -4 -14   5       20.65       20.04      1.78 o 
  -3 -14   5      151.61      164.45     40.69 o 
  -2 -14   5      156.16       96.43      7.01 o 
  -1 -14   5        4.34        6.22      1.09 o 
   0 -14   5        2.46        0.92      1.30 o 
   1 -14   5        0.00        0.63      1.00 o 
   2 -14   5       33.16       34.15      4.58 o 
   3 -14   5       22.15       14.17      6.11 o 
   4 -14   5       47.25       41.21      4.15 o 
  -5 -13   5       94.36       95.52      5.37 o 
  -4 -13   5        6.97        8.11      0.93 o 
  -3 -13   5       43.31       54.04      5.49 o 
  -2 -13   5        0.17        0.44      0.63 o 
  -1 -13   5      403.99      369.29     11.05 o 
   0 -13   5       32.37       36.29      5.26 o 
   1 -13   5        0.30        1.20      1.49 o 
   2 -13   5      202.73      269.53     18.72 o 
   3 -13   5       47.17       52.03      4.36 o 
   4 -13   5       21.33       27.59      2.94 o 
   5 -13   5       57.24       31.44     21.32 o 
  -6 -12   5       39.18       46.71      3.31 o 
  -5 -12   5       25.12       28.88      2.08 o 
  -4 -12   5        0.01        1.17      1.05 o 
  -3 -12   5       11.00        7.31      1.36 o 
  -2 -12   5       63.26       76.60      5.34 o 
  -1 -12   5      121.47      114.61     18.77 o 
   0 -12   5      174.80      136.09     31.11 o 
   1 -12   5       13.29       15.16      3.22 o 
   2 -12   5      604.05      765.05     21.00 o 
   3 -12   5       20.26       26.67      4.62 o 
   4 -12   5       43.82       66.07      4.99 o 
   5 -12   5      132.94      164.61      7.92 o 
   6 -12   5       40.89       14.57      3.51 o 
  -6 -11   5        1.89        1.46      0.93 o 
  -5 -11   5      194.65      200.04      6.26 o 
  -4 -11   5       12.70       15.91      1.90 o 
  -3 -11   5       11.33       13.01      2.00 o 
  -2 -11   5       45.65       52.17      3.27 o 
  -1 -11   5       18.50       11.17      2.21 o 
   0 -11   5       16.35       15.37      2.13 o 
   1 -11   5      115.36      131.24      7.62 o 
   2 -11   5      262.61      313.02      9.72 o 
   3 -11   5      253.05      318.39     11.94 o 
   4 -11   5      272.62      357.37     12.29 o 
   5 -11   5        0.73        1.83      0.92 o 
   6 -11   5       53.67       57.94      6.72 o 
   7 -11   5       14.94        8.27      1.68 o 
  -7 -10   5       27.03       30.51      2.47 o 
  -6 -10   5       63.33       56.07      2.45 o 
  -5 -10   5       10.55       11.46      1.69 o 
  -4 -10   5       24.27       23.65      2.38 o 
  -3 -10   5      294.69      297.27      9.45 o 
  -2 -10   5        0.14       -0.03      1.21 o 
  -1 -10   5      176.58      182.82      9.06 o 
   0 -10   5      126.77      129.68      6.71 o 
   1 -10   5       40.35       54.59      3.59 o 
   2 -10   5      642.08      788.04     22.32 o 
   3 -10   5        0.89        1.75      1.18 o 
   4 -10   5      193.31      238.17      7.47 o 
   5 -10   5        3.43        7.01      1.31 o 
   6 -10   5       24.86       18.29      2.62 o 
   7 -10   5        5.73        7.37      1.12 o 
  -8  -9   5       40.18       40.30      2.12 o 
  -7  -9   5        3.45        3.53      0.92 o 
  -6  -9   5       36.95       37.81      2.28 o 
  -5  -9   5      198.91      210.89      5.42 o 
  -4  -9   5        6.94        3.26      1.00 o 
  -3  -9   5       34.86       31.48      3.04 o 
  -2  -9   5      455.19      497.31     13.06 o 
  -1  -9   5      515.06      538.35     22.06 o 
   0  -9   5       63.71       87.31      8.77 o 
   1  -9   5        6.45        3.53      2.17 o 
   2  -9   5     1391.48     1594.10     34.75 o 
   3  -9   5      104.43      110.10      3.95 o 
   4  -9   5       34.06       31.34      3.44 o 
   5  -9   5      370.77      407.29      9.84 o 
   6  -9   5      409.50      466.51     12.22 o 
   7  -9   5       30.06       31.37      2.40 o 
   8  -9   5       32.30       29.95     13.57 o 
  -8  -8   5        0.39        4.08      1.15 o 
  -7  -8   5      199.03      218.89      5.13 o 
  -6  -8   5      100.28       94.11      3.87 o 
  -5  -8   5       19.08       20.78      1.80 o 
  -4  -8   5     1107.41     1112.07     15.16 o 
  -3  -8   5       22.97       27.84      3.09 o 
  -2  -8   5       90.50       89.01      5.21 o 
  -1  -8   5       12.30        7.38      2.83 o 
   0  -8   5      180.88      202.54     11.85 o 
   1  -8   5        7.99       21.90      3.94 o 
   2  -8   5     1065.58     1188.56     31.90 o 
   3  -8   5      146.02      162.19     10.84 o 
   4  -8   5       44.38       65.32      3.39 o 
   5  -8   5       37.37       44.65      2.97 o 
   6  -8   5       47.21       39.78      2.65 o 
   7  -8   5       24.25       29.29      2.98 o 
   8  -8   5        7.87        5.34      0.74 o 
  -8  -7   5      475.99      499.39      9.19 o 
  -7  -7   5      150.22      147.70      4.61 o 
  -6  -7   5      131.23      123.14      4.60 o 
  -5  -7   5      259.65      297.74      5.18 o 
  -4  -7   5      390.49      378.36      6.29 o 
  -3  -7   5      895.89      870.29     16.89 o 
  -2  -7   5     1333.39     1279.51     25.39 o 
  -1  -7   5       59.70       51.10      4.06 o 
   0  -7   5      345.12      368.85     14.55 o 
   1  -7   5      223.72      204.75      7.51 o 
   2  -7   5      200.23      202.09      7.43 o 
   3  -7   5       45.72       41.94      3.72 o 
   4  -7   5       10.37       15.37      1.45 o 
   5  -7   5       41.44       38.89      2.61 o 
   6  -7   5      353.03      382.49     10.43 o 
   7  -7   5       37.94       44.95      2.75 o 
   8  -7   5       45.56       50.01      2.70 o 
  -9  -6   5      520.67      530.01     11.76 o 
  -8  -6   5      177.12      185.84      5.37 o 
  -7  -6   5       31.26       25.54      2.03 o 
  -6  -6   5      357.05      351.52      6.36 o 
  -5  -6   5      447.46      431.34      5.69 o 
  -4  -6   5     1136.35     1197.01     18.48 o 
  -3  -6   5      910.81     1014.87     14.01 o 
  -2  -6   5       13.08       13.53      1.86 o 
  -1  -6   5     1307.23     1413.19     16.91 o 
   0  -6   5      155.60      137.51      4.33 o 
   1  -6   5      503.34      454.91     14.07 o 
   2  -6   5     1442.21     1625.25     27.39 o 
   3  -6   5        6.85       23.86      7.46 o 
   4  -6   5      189.88      171.96      8.14 o 
   5  -6   5       70.38       73.84      3.47 o 
   6  -6   5       23.04       25.44      2.35 o 
   7  -6   5       93.99      105.25      3.71 o 
   8  -6   5       28.83       24.83      1.70 o 
   9  -6   5        2.75        2.77      0.92 o 
  -9  -5   5       20.88       24.74      2.21 o 
  -8  -5   5       75.19       62.37      2.80 o 
  -7  -5   5        4.44        4.55      0.64 o 
  -6  -5   5      147.64      127.23      3.53 o 
  -5  -5   5        0.91        0.90      1.42 o 
  -4  -5   5       24.97       27.83      2.27 o 
  -3  -5   5     3167.39     3174.76     22.49 o 
  -2  -5   5     1992.25     1930.12     22.56 o 
  -1  -5   5      308.77      290.67     11.18 o 
   0  -5   5     1136.27     1062.09     47.50 o 
   1  -5   5     7332.57     7593.39     55.44 o 
   2  -5   5      370.79      354.64     16.51 o 
   3  -5   5     2901.51     2986.70     21.53 o 
   4  -5   5     4506.52     4712.75     40.41 o 
   5  -5   5       64.66       64.30      3.47 o 
   6  -5   5        0.68        0.40      0.75 o 
   7  -5   5       53.04       59.49      2.93 o 
   8  -5   5       12.97       13.89      1.27 o 
   9  -5   5        3.55        3.30      0.59 o 
  -9  -4   5       17.71       17.78      1.28 o 
  -8  -4   5       28.64       20.87      1.31 o 
  -7  -4   5     1270.72     1213.39     11.33 o 
  -6  -4   5       16.46       14.82      0.97 o 
  -5  -4   5       66.83       55.85      4.28 o 
  -4  -4   5     3851.29     3937.59     32.77 o 
  -3  -4   5      505.70      502.54      8.25 o 
  -2  -4   5      497.72      441.55      6.70 o 
  -1  -4   5     2607.31     2230.70     23.46 o 
   0  -4   5     4501.35     4505.31     33.02 o 
   1  -4   5      799.95      687.10     14.36 o 
   2  -4   5      186.64      196.15      5.85 o 
   3  -4   5       17.21       26.98      1.85 o 
   4  -4   5      990.90     1000.00     24.81 o 
   5  -4   5      156.16      169.31     11.13 o 
   6  -4   5       30.28       26.69      1.70 o 
   7  -4   5        0.29        3.55      0.93 o 
   8  -4   5      395.33      422.17      9.17 o 
   9  -4   5        3.12        2.23      0.49 o 
  -9  -3   5        5.43        6.89      0.83 o 
  -8  -3   5      181.63      184.55      3.97 o 
  -7  -3   5       63.94       60.47      2.18 o 
  -6  -3   5      236.99      229.30      4.05 o 
  -5  -3   5     1601.09     1462.87     21.27 o 
  -4  -3   5      310.43      290.98      8.36 o 
  -3  -3   5     3315.45     3309.70     26.71 o 
  -2  -3   5      104.19      104.63      4.28 o 
  -1  -3   5        3.44        5.73      0.68 o 
   1  -3   5     5968.58     6061.02     95.88 o 
   2  -3   5        0.09        2.11      2.14 o 
   3  -3   5      481.99      429.05      9.16 o 
   4  -3   5      368.61      363.24     14.04 o 
   5  -3   5       45.49       51.76      5.97 o 
   6  -3   5     3219.11     3201.69     33.23 o 
   7  -3   5     1483.47     1463.28     14.72 o 
   8  -3   5      490.42      496.68      7.85 o 
   9  -3   5       24.60       25.04      1.36 o 
  -9  -2   5        0.06        0.28      0.52 o 
  -8  -2   5       69.26       67.86      2.30 o 
  -7  -2   5     1508.77     1441.69     12.30 o 
  -6  -2   5       59.76       59.33      2.02 o 
  -5  -2   5        0.13        1.01      0.91 o 
  -4  -2   5     1955.72     1760.46     16.28 o 
  -3  -2   5       59.65       54.05      1.69 o 
  -2  -2   5       25.31       15.55      0.92 o 
  -1  -2   5    11826.35    13481.23     29.29 o 
   0  -2   5     6563.61     6814.50     26.33 o 
   1  -2   5      185.39      159.04      4.73 o 
   2  -2   5     4173.24     3956.84     30.67 o 
   3  -2   5       19.70       37.51      2.92 o 
   4  -2   5       55.31       43.97      4.69 o 
   5  -2   5      186.27      180.31     10.39 o 
   6  -2   5      145.95      137.30      3.91 o 
   7  -2   5       23.05       23.43      1.88 o 
   8  -2   5       53.98       49.76      2.57 o 
   9  -2   5        0.04        0.06      0.40 o 
  -9  -1   5       83.09       96.62      3.15 o 
  -8  -1   5     1196.79     1232.58     12.04 o 
  -7  -1   5      259.24      242.16      4.68 o 
  -6  -1   5      252.20      252.85      5.22 o 
  -5  -1   5     1598.14     1451.31     20.17 o 
  -4  -1   5       37.62       43.34      3.60 o 
  -3  -1   5     1189.19     1105.77     13.52 o 
  -2  -1   5    10595.13    11362.02     40.20 o 
  -1  -1   5     2594.26     2291.26     18.64 o 
   1  -1   5      176.74      148.95      3.95 o 
   2  -1   5     1158.68     1004.17     10.25 o 
   3  -1   5        0.10        2.26      0.68 o 
   4  -1   5       39.96       41.18      2.88 o 
   5  -1   5       68.14       76.82      6.53 o 
   6  -1   5      339.27      355.81      8.97 o 
   7  -1   5      254.59      252.78      5.67 o 
   8  -1   5      298.23      279.65      6.13 o 
   9  -1   5        3.02        5.96      1.08 o 
 -10   0   5      125.18      120.74      5.27 o 
  -9   0   5      132.06      133.23      3.64 o 
  -8   0   5      116.89      116.72      3.34 o 
  -7   0   5      224.88      244.03      5.46 o 
  -6   0   5       20.55       19.19      2.52 o 
  -5   0   5      125.62      117.40      4.63 o 
  -4   0   5       85.82       92.97      8.58 o 
  -3   0   5        1.96        1.43      0.64 o 
  -2   0   5     3722.66     3523.26     24.56 o 
  -1   0   5     2158.04     1891.12     17.01 o 
   0   0   5     3546.83     3478.43     15.68 o 
   1   0   5      669.33      642.03      8.56 o 
   2   0   5     1031.22      871.52     16.30 o 
   3   0   5      136.75      129.11      4.57 o 
   4   0   5      297.93      249.09      7.22 o 
   5   0   5      334.21      298.25     12.12 o 
   6   0   5        5.73        5.02      1.01 o 
   7   0   5      670.92      619.45      9.16 o 
   8   0   5       58.64       53.21      2.98 o 
   9   0   5       16.75       13.99      1.65 o 
 -10   1   5       28.83       31.27      2.77 o 
  -9   1   5       12.90       16.80      1.17 o 
  -8   1   5       34.56       36.33      2.26 o 
  -7   1   5     1174.50     1168.75     30.29 o 
  -6   1   5      694.31      653.34     24.10 o 
  -5   1   5     1158.70     1108.90     25.65 o 
  -4   1   5       16.88       22.11      2.19 o 
  -3   1   5       75.57       61.35      3.04 o 
  -2   1   5     1888.15     1874.92     12.59 o 
  -1   1   5     1135.48     1024.57     13.41 o 
   0   1   5      241.93      171.30     10.10 o 
   1   1   5      121.12      104.71      8.15 o 
   2   1   5     2316.84     2165.85     26.66 o 
   3   1   5     2005.19     2075.85     28.36 o 
   4   1   5        2.58        2.68      0.90 o 
   5   1   5       13.31       12.08      2.64 o 
   6   1   5      116.98      131.22      4.08 o 
   7   1   5       33.29       33.49      2.34 o 
   8   1   5       30.94       36.09      2.15 o 
   9   1   5      364.38      318.30      5.78 o 
 -10   2   5       18.68       21.15      2.20 o 
  -9   2   5      208.70      235.84      7.97 o 
  -8   2   5       59.17       66.85      3.16 o 
  -7   2   5       22.77       20.72      2.03 o 
  -6   2   5      520.16      543.44     36.77 o 
  -5   2   5      618.28      575.73     19.00 o 
  -4   2   5     3179.95     3268.82     24.64 o 
  -3   2   5       46.49       55.66      2.79 o 
  -2   2   5     1387.41     1360.12     13.21 o 
  -1   2   5     1563.60     1394.37      9.93 o 
   0   2   5        7.86        5.29      1.40 o 
   1   2   5     3720.86     3495.28    128.20 o 
   2   2   5     2320.50     2161.53     28.99 o 
   3   2   5      956.58      878.06     14.12 o 
   4   2   5      348.81      296.51      8.31 o 
   5   2   5       22.18       27.28      1.99 o 
   6   2   5      241.19      200.06      5.73 o 
   7   2   5      211.55      172.76      5.78 o 
   8   2   5       35.80       31.75      1.95 o 
   9   2   5       16.30       16.90      1.20 o 
  -9   3   5        0.52        0.93      0.46 o 
  -8   3   5        6.25        5.31      0.99 o 
  -7   3   5     1136.59     1130.88     30.89 o 
  -6   3   5       91.28       85.91      4.27 o 
  -5   3   5       14.80       18.49      3.55 o 
  -4   3   5       65.17       91.88      7.09 o 
  -3   3   5     1637.41     1693.11     45.39 o 
  -2   3   5      251.05      234.45      3.37 o 
  -1   3   5      218.94      193.35      4.13 o 
   0   3   5     1793.40     1560.22     25.39 o 
   1   3   5       79.31       79.92      3.68 o 
   2   3   5      278.83      302.94     13.01 o 
   3   3   5       92.08       73.85      4.30 o 
   4   3   5       47.06       41.52      5.03 o 
   5   3   5      175.66      200.20      5.07 o 
   6   3   5       96.72       80.22      3.62 o 
   7   3   5       16.33       17.88      1.64 o 
   8   3   5       30.44       33.55      2.02 o 
   9   3   5      149.42      122.83      4.93 o 
  -9   4   5      103.61      119.68      5.03 o 
  -8   4   5      220.27      248.27      7.21 o 
  -7   4   5       39.35       33.34      2.91 o 
  -6   4   5      427.37      443.49      8.35 o 
  -5   4   5      888.30      951.89     26.01 o 
  -4   4   5     1819.11     1909.05     34.23 o 
  -3   4   5      682.37      697.26     10.96 o 
  -2   4   5       98.37       85.03      5.15 o 
  -1   4   5      224.59      173.46      4.41 o 
   0   4   5      323.19      308.84     12.33 o 
   1   4   5      324.80      407.15     31.16 o 
   2   4   5        4.39        1.17      1.64 o 
   3   4   5      287.84      227.40      7.86 o 
   5   4   5        5.07        4.58      0.81 o 
   6   4   5       14.78       14.76      1.60 o 
   7   4   5      148.36      126.88      3.58 o 
   8   4   5        4.72        5.26      0.83 o 
  -9   5   5        0.22        0.51      0.58 o 
  -8   5   5        0.87        1.08      0.69 o 
  -7   5   5       23.96       21.70      2.88 o 
  -6   5   5      120.44      136.20      9.10 o 
  -5   5   5      132.07      127.74      5.69 o 
  -4   5   5     2849.46     3087.35     99.71 o 
  -3   5   5      187.44      204.07      6.30 o 
  -2   5   5       62.47       52.70      4.77 o 
  -1   5   5     1377.06     1362.73     16.00 o 
   0   5   5      189.16      207.41     11.16 o 
   1   5   5     1337.05     1228.67     30.01 o 
   2   5   5      710.54      667.25     22.81 o 
   3   5   5      375.18      310.71     16.23 o 
   4   5   5      159.58      146.81      4.47 o 
   5   5   5     2068.26     2034.74     22.98 o 
   6   5   5       28.17       24.34      2.29 o 
   7   5   5       34.06       38.05      2.36 o 
   8   5   5       15.92       17.87      1.24 o 
  -9   6   5        4.91        5.07      0.92 o 
  -8   6   5       39.27       50.42      3.94 o 
  -7   6   5       11.11        7.35      3.42 o 
  -6   6   5      272.03      230.65      8.17 o 
  -5   6   5     1307.52     1440.39     39.64 o 
  -4   6   5      113.60      132.05      7.48 o 
  -3   6   5      134.86      124.68      5.20 o 
  -2   6   5      217.47      275.58      8.48 o 
  -1   6   5        0.05        0.98      1.38 o 
   0   6   5      529.92      479.29     19.34 o 
   1   6   5      983.40      869.13     26.58 o 
   2   6   5       47.97       52.31      6.92 o 
   3   6   5      392.81      399.11      9.24 o 
   4   6   5     3433.23     3431.40     32.84 o 
   5   6   5       23.92       25.87      2.46 o 
   6   6   5      285.25      257.68      7.12 o 
   7   6   5       87.97       75.97      3.66 o 
   8   6   5       59.42       59.45      3.71 o 
  -9   7   5       30.41       40.27      2.69 o 
  -8   7   5        0.95        0.57      0.71 o 
  -7   7   5       20.49       11.19      3.33 o 
  -6   7   5        3.93        3.98      1.31 o 
  -5   7   5        9.30        8.91      2.13 o 
  -4   7   5     2138.50     2292.13    114.76 o 
  -3   7   5        0.82        3.66      1.06 o 
  -2   7   5      110.97      117.13      7.15 o 
  -1   7   5      333.64      276.81     22.63 o 
   0   7   5       28.63       24.40      4.62 o 
   1   7   5      283.94      284.14     16.39 o 
   2   7   5     2262.04     2207.59     26.58 o 
   3   7   5       27.30       28.50      2.69 o 
   4   7   5      103.75      110.11      5.14 o 
   5   7   5        5.80        5.92      1.19 o 
   6   7   5        7.22        8.13      1.26 o 
   7   7   5       13.79       11.53      1.03 o 
  -8   8   5       66.23       78.67     18.09 o 
  -7   8   5       71.77       84.86     10.69 o 
  -6   8   5        4.38        2.49      1.61 o 
  -5   8   5       52.02       47.89      7.64 o 
  -4   8   5       55.52       43.08      7.40 o 
  -3   8   5      738.49      776.10     39.97 o 
  -2   8   5      118.50      121.84     10.10 o 
  -1   8   5        0.74        0.43      1.06 o 
   0   8   5      277.23      277.46      8.98 o 
   1   8   5        3.67        2.45      0.86 o 
   2   8   5        0.13        0.86      0.81 o 
   3   8   5      752.39      810.47     12.94 o 
   4   8   5       82.63       86.50      4.49 o 
   5   8   5        4.43        4.79      1.10 o 
   6   8   5       77.44       79.06      3.33 o 
   7   8   5       11.39       13.75      1.42 o 
  -8   9   5        0.52        1.18      0.73 o 
  -7   9   5      104.03      121.91     28.69 o 
  -6   9   5       36.20       32.17      3.84 o 
  -5   9   5       41.56       43.81      6.91 o 
  -4   9   5       83.31       52.38      9.74 o 
  -3   9   5       58.81       56.12      6.10 o 
  -2   9   5      566.05      607.52     23.37 o 
  -1   9   5       18.33       14.86      3.72 o 
   0   9   5       27.35       34.70      4.03 o 
   1   9   5       10.49       13.51      1.80 o 
   2   9   5      324.63      332.94     11.19 o 
   3   9   5        4.80        5.16      1.16 o 
   4   9   5        1.47        1.54      0.90 o 
   5   9   5      228.64      236.40      6.11 o 
   6   9   5       20.98       17.83      2.33 o 
  -7  10   5       87.12       97.94     31.24 o 
  -6  10   5        3.03        5.59      1.39 o 
  -5  10   5       18.61       15.37      2.89 o 
  -4  10   5       22.52       14.45      2.57 o 
  -3  10   5      387.47      387.04     13.64 o 
  -2  10   5      137.47      146.43     23.19 o 
  -1  10   5       15.41       20.78      4.65 o 
   0  10   5       53.61       40.18      3.92 o 
   1  10   5       25.64       21.98      2.81 o 
   2  10   5        2.01        4.55      1.17 o 
   3  10   5        9.19       10.46      1.57 o 
   4  10   5        6.20        6.17      1.26 o 
   5  10   5      114.09      131.83      3.89 o 
  -6  11   5      109.50       70.94      4.00 o 
  -5  11   5       26.72       19.43      3.53 o 
  -4  11   5      113.59       83.95     18.60 o 
  -3  11   5       13.92       10.24      1.72 o 
  -2  11   5      178.01      173.51     16.05 o 
  -1  11   5       11.53       14.76      3.80 o 
   0  11   5       33.26       48.48      4.15 o 
   1  11   5       23.72       36.70      3.40 o 
   2  11   5       16.57       11.07      1.45 o 
   3  11   5        0.02       -0.07      0.65 o 
   4  11   5       12.44       14.45      1.27 o 
   5  11   5       42.75       44.24      3.38 o 
  -5  12   5       29.77       16.25      2.68 o 
  -4  12   5       15.89        8.52      1.92 o 
  -3  12   5        3.18        2.62      1.47 o 
  -2  12   5       11.86       18.32      2.63 o 
  -1  12   5       85.16       86.49      7.45 o 
   0  12   5       26.73       19.64      2.78 o 
   1  12   5       21.84       23.69      2.94 o 
   2  12   5      131.33      160.44     18.41 o 
   3  12   5       42.50       52.73     13.18 o 
   4  12   5       58.62       64.10      2.75 o 
  -4  13   5        0.69        0.59      0.56 o 
  -3  13   5       38.73       33.55      8.53 o 
  -2  13   5       76.08       73.33      4.15 o 
  -1  13   5      161.76      158.93     12.55 o 
   0  13   5        6.73        6.66      1.40 o 
   1  13   5       60.07       62.87     10.60 o 
   2  13   5      153.58      153.82      6.75 o 
  -2 -15   6       17.79       17.55      4.88 o 
  -1 -15   6        0.47        0.36      0.39 o 
   0 -15   6       43.00       27.04      2.05 o 
   1 -15   6       44.22       28.28      2.20 o 
   2 -15   6       15.55        8.51      1.21 o 
   3 -15   6        4.39        2.54      0.65 o 
  -4 -14   6        0.96        1.07      0.50 o 
  -3 -14   6       26.22       25.65      5.99 o 
  -2 -14   6      152.41      131.97     39.98 o 
  -1 -14   6      291.45      236.20      9.06 o 
   0 -14   6        2.69        1.62      0.83 o 
   1 -14   6        2.07        1.69      1.12 o 
   2 -14   6       65.48       55.26      5.75 o 
   3 -14   6       79.02       70.08      6.07 o 
   4 -14   6       27.88       24.42      3.22 o 
  -5 -13   6      154.02      149.35      4.71 o 
  -4 -13   6       60.97       64.80      9.33 o 
  -3 -13   6      122.91      107.74      9.12 o 
  -2 -13   6       78.23       65.65     10.42 o 
  -1 -13   6       43.43       42.44      6.83 o 
   0 -13   6      303.81      234.62     59.86 o 
   1 -13   6        7.63        4.66      1.34 o 
   2 -13   6      105.16      138.74     14.89 o 
   3 -13   6       68.25       75.44      5.60 o 
   4 -13   6       87.65      107.07      6.13 o 
   5 -13   6        1.10        0.28      0.99 o 
  -6 -12   6       40.07       44.52      2.47 o 
  -5 -12   6        4.94        5.97      1.07 o 
  -4 -12   6       46.73       46.12      2.86 o 
  -3 -12   6      107.84      110.01      5.17 o 
  -2 -12   6      123.42      130.28     16.81 o 
  -1 -12   6        1.10        0.99      1.15 o 
   0 -12   6       23.46       19.53      2.44 o 
   1 -12   6       21.66       20.59      2.69 o 
   2 -12   6     1461.10     1861.48     75.69 o 
   3 -12   6        2.40        5.33      1.59 o 
   4 -12   6      128.90      154.54      7.56 o 
   5 -12   6       43.16       53.10      3.95 o 
   6 -12   6        1.73        1.84      0.74 o 
  -7 -11   6       14.14       20.39      2.21 o 
  -6 -11   6        2.36        2.15      1.63 o 
  -5 -11   6       14.66       12.86      1.61 o 
  -4 -11   6       92.71      106.84      5.56 o 
  -3 -11   6      281.59      296.60      9.26 o 
  -2 -11   6      110.10      117.14      5.93 o 
  -1 -11   6      381.29      405.38     40.16 o 
   0 -11   6      889.46      961.82     16.93 o 
   1 -11   6        4.63        4.01      1.52 o 
   2 -11   6      100.84      112.82      5.84 o 
   3 -11   6      107.63      132.62      6.18 o 
   4 -11   6       19.85       17.16      5.18 o 
   5 -11   6       36.88       39.90      3.79 o 
   6 -11   6      162.30      180.51      9.56 o 
   7 -11   6       23.84       16.63      2.27 o 
  -7 -10   6        0.71        0.88      0.56 o 
  -6 -10   6        2.60        2.56      0.97 o 
  -5 -10   6       35.96       40.18      2.28 o 
  -4 -10   6      381.40      424.31      9.90 o 
  -3 -10   6        5.42        5.06      2.23 o 
  -2 -10   6       92.07       99.16      4.80 o 
  -1 -10   6       15.92       14.47      1.85 o 
   0 -10   6        8.17       10.50      1.36 o 
   1 -10   6     1013.22     1118.87     33.73 o 
   2 -10   6       14.31       16.22      1.50 o 
   3 -10   6       96.52      105.66      4.06 o 
   4 -10   6      273.35      296.59     33.15 o 
   5 -10   6      505.86      632.50     14.08 o 
   6 -10   6       59.00       67.14      3.15 o 
   7 -10   6       11.53       11.01      1.60 o 
  -8  -9   6       41.88       43.82      3.58 o 
  -7  -9   6      242.08      239.31      5.46 o 
  -6  -9   6       59.28       54.45      3.14 o 
  -5  -9   6       61.12       59.10      3.74 o 
  -4  -9   6     1252.00     1281.73     15.38 o 
  -3  -9   6        2.25        1.87      0.96 o 
  -2  -9   6        0.01        2.76      1.45 o 
  -1  -9   6      552.92      637.55     23.57 o 
   0  -9   6     1349.90     1585.01     36.35 o 
   1  -9   6        4.87        9.81      2.84 o 
   2  -9   6     1708.25     2006.84     57.63 o 
   3  -9   6      574.53      599.82      9.88 o 
   4  -9   6        0.00        0.07      0.63 o 
   5  -9   6      363.92      393.04      8.43 o 
   6  -9   6      513.79      570.77     10.95 o 
   7  -9   6       82.61       71.01     12.13 o 
   8  -9   6      210.76      154.34     70.15 o 
  -8  -8   6      354.43      400.49      8.79 o 
  -7  -8   6        0.43        1.45      0.66 o 
  -6  -8   6       78.35       85.72      4.24 o 
  -5  -8   6     1057.72     1055.54     13.89 o 
  -4  -8   6        1.95        2.06      0.73 o 
  -3  -8   6      286.08      281.58      7.19 o 
  -2  -8   6      109.96      104.39      5.72 o 
  -1  -8   6      709.57      747.95     23.66 o 
   0  -8   6        3.21        1.48      1.32 o 
   1  -8   6      463.17      536.26     19.10 o 
   2  -8   6       83.23       89.18      5.35 o 
   3  -8   6      565.32      728.53     15.64 o 
   4  -8   6      211.57      220.90      6.24 o 
   5  -8   6        2.96        5.01      1.05 o 
   6  -8   6       18.66       17.15      1.64 o 
   7  -8   6       14.82       16.90      1.82 o 
   8  -8   6       78.41       81.70      3.71 o 
  -8  -7   6        6.47        8.05      1.15 o 
  -7  -7   6      126.11      120.00      4.84 o 
  -6  -7   6      189.19      178.43      5.75 o 
  -5  -7   6       82.42       82.85      2.94 o 
  -4  -7   6       42.50       44.20      1.73 o 
  -3  -7   6     2195.07     2255.04     31.43 o 
  -2  -7   6      195.66      219.05      5.89 o 
  -1  -7   6     3108.28     3328.93    128.00 o 
   0  -7   6      667.18      680.17     20.61 o 
   1  -7   6       13.67       14.45      2.50 o 
   2  -7   6      669.84      681.59     21.71 o 
   3  -7   6      328.45      330.22      9.50 o 
   4  -7   6       91.78      109.27      4.43 o 
   5  -7   6      172.35      170.10      5.96 o 
   6  -7   6      146.82      167.64      6.16 o 
   7  -7   6        6.39        7.74      1.04 o 
   8  -7   6        3.94        4.36      0.99 o 
  -9  -6   6        5.48        7.75      1.46 o 
  -8  -6   6       30.67       32.14      2.25 o 
  -7  -6   6        7.01        9.38      1.31 o 
  -6  -6   6      455.33      421.68      6.74 o 
  -5  -6   6      914.51      917.39     10.03 o 
  -4  -6   6      132.06      159.11      5.69 o 
  -3  -6   6        1.64        5.52      1.25 o 
  -2  -6   6       23.83       35.48      2.25 o 
  -1  -6   6      106.95       99.98      4.65 o 
   0  -6   6      777.11      834.97     30.31 o 
   1  -6   6        1.75        2.67      1.51 o 
   2  -6   6       61.69       61.55      3.92 o 
   3  -6   6      465.57      524.18     12.75 o 
   4  -6   6       42.90       32.18      3.50 o 
   5  -6   6       79.88       89.69      3.83 o 
   6  -6   6       61.11       67.92      3.78 o 
   7  -6   6       49.66       51.48      2.58 o 
   8  -6   6       26.28       29.57      1.78 o 
   9  -6   6       15.39       20.24      2.08 o 
  -9  -5   6      199.18      197.03      5.96 o 
  -8  -5   6       33.66       29.02      1.73 o 
  -7  -5   6        7.84        5.79      0.95 o 
  -6  -5   6       33.56       29.45      1.84 o 
  -5  -5   6       59.60       56.44      2.18 o 
  -4  -5   6        0.00        4.77      1.43 o 
  -3  -5   6        0.51        0.22      0.75 o 
  -2  -5   6     1855.57     1742.58     27.23 o 
  -1  -5   6        8.43        8.57      0.81 o 
   0  -5   6       22.55       36.18      2.21 o 
   1  -5   6     1214.88     1161.18     20.85 o 
   2  -5   6     1347.67     1581.59     18.34 o 
   3  -5   6      186.66      193.84      7.24 o 
   4  -5   6        4.78       15.44      3.46 o 
   5  -5   6       13.92       19.83      2.01 o 
   6  -5   6      194.68      207.72      5.83 o 
   7  -5   6      955.04     1025.88     13.28 o 
   8  -5   6      321.20      337.51     10.46 o 
   9  -5   6       62.57       59.10      4.67 o 
  -9  -4   6      173.51      167.09      6.05 o 
  -8  -4   6       20.06       23.14      1.36 o 
  -7  -4   6       69.79       61.20      2.41 o 
  -6  -4   6       38.00       36.65      1.64 o 
  -5  -4   6      360.65      326.79     10.33 o 
  -4  -4   6      478.76      452.73     10.88 o 
  -3  -4   6       61.21       67.36      2.95 o 
  -2  -4   6     1192.80     1157.95     19.92 o 
  -1  -4   6       84.03       80.73      2.17 o 
   0  -4   6     7433.06     7873.51     46.39 o 
   1  -4   6     6907.97     7622.87     52.28 o 
   2  -4   6       32.46       38.66      5.71 o 
   3  -4   6     2039.69     1843.18     21.24 o 
   4  -4   6      648.22      600.09     19.56 o 
   5  -4   6      129.32      134.22      7.61 o 
   6  -4   6       11.47       15.61      1.62 o 
   7  -4   6      695.47      720.50      9.97 o 
   8  -4   6      328.72      331.87      5.27 o 
   9  -4   6       48.74       48.22      2.49 o 
  -9  -3   6       73.31       71.91      2.40 o 
  -8  -3   6       58.58       49.06      1.92 o 
  -7  -3   6       17.83       26.04      1.51 o 
  -6  -3   6      233.09      213.46      3.86 o 
  -5  -3   6      200.54      190.42     11.32 o 
  -4  -3   6      122.92      116.95      4.32 o 
  -3  -3   6      333.11      348.11      7.53 o 
  -2  -3   6       65.82       71.15      2.25 o 
  -1  -3   6     1285.00     1234.17      8.77 o 
   0  -3   6      868.48      782.63     13.08 o 
   1  -3   6       32.20       26.55      2.20 o 
   2  -3   6     1866.83     1739.90     19.01 o 
   3  -3   6        9.77       15.03      2.68 o 
   4  -3   6       47.07       50.32      5.37 o 
   5  -3   6      238.56      218.47     12.33 o 
   6  -3   6      595.86      576.87      9.42 o 
   7  -3   6       99.84      105.21      3.92 o 
   8  -3   6        2.88        3.84      0.71 o 
   9  -3   6       23.98       23.27      1.22 o 
  -9  -2   6        1.43        4.32      0.70 o 
  -8  -2   6      396.62      399.88      5.88 o 
  -7  -2   6      204.54      212.25      4.45 o 
  -6  -2   6      473.26      459.73      6.36 o 
  -5  -2   6        6.51       12.36      1.96 o 
  -4  -2   6      154.54      153.97      4.59 o 
  -3  -2   6      266.88      241.69      5.15 o 
  -2  -2   6     3922.89     3897.33     48.66 o 
  -1  -2   6      559.40      487.82      5.29 o 
   1  -2   6     7733.89     7688.00    306.62 o 
   2  -2   6      157.30      144.32      4.15 o 
   3  -2   6     5572.70     5622.55    164.52 o 
   4  -2   6      667.16      549.09     17.12 o 
   5  -2   6        8.07        4.72      1.92 o 
   6  -2   6      260.38      250.28      5.85 o 
   7  -2   6       88.55       94.37      3.74 o 
   8  -2   6      216.25      202.45      5.02 o 
   9  -2   6       34.51       32.38      1.50 o 
  -9  -1   6       69.49       64.27      2.27 o 
  -8  -1   6       20.65       27.55      1.60 o 
  -7  -1   6      145.85      140.28      3.39 o 
  -6  -1   6      106.66      102.16      2.72 o 
  -5  -1   6      849.57      772.36     12.67 o 
  -4  -1   6     2364.21     2480.06     19.36 o 
  -3  -1   6      592.49      579.67      8.13 o 
  -2  -1   6     7617.16     8126.57     34.11 o 
  -1  -1   6      729.74      637.43      9.82 o 
   0  -1   6     2204.22     1871.45     76.32 o 
   1  -1   6     4173.24     4328.63     36.05 o 
   2  -1   6      402.02      362.64     10.33 o 
   3  -1   6       28.87       33.36      2.31 o 
   4  -1   6       37.82       29.06      2.46 o 
   5  -1   6        3.91        5.23      2.05 o 
   6  -1   6       21.70       22.25      1.91 o 
   7  -1   6      123.07      100.56      3.57 o 
   8  -1   6       67.61       66.35      2.91 o 
   9  -1   6       19.43       23.17      1.91 o 
 -10   0   6       51.64       47.19      3.36 o 
  -9   0   6       66.30       72.15      2.69 o 
  -8   0   6       28.81       28.20      1.80 o 
  -7   0   6      990.29      985.71     14.52 o 
  -6   0   6      222.43      227.72      5.58 o 
  -5   0   6        7.68        8.45      1.35 o 
  -4   0   6       43.58       57.45      2.98 o 
  -3   0   6     2532.99     2641.76     23.23 o 
  -2   0   6     5610.39     5790.87     27.80 o 
  -1   0   6      297.13      250.55      6.33 o 
   0   0   6    10048.99    10729.14     31.43 o 
   1   0   6       96.61       82.43      4.20 o 
   2   0   6      974.08      837.50     17.34 o 
   3   0   6       58.52       38.60      2.63 o 
   4   0   6      159.92      148.47      5.75 o 
   5   0   6      508.20      476.36     15.22 o 
   6   0   6      121.93      105.99      4.51 o 
   7   0   6       72.41       69.00      2.74 o 
   8   0   6        1.43        2.50      0.83 o 
   9   0   6       16.35       15.28      1.29 o 
 -10   1   6      124.95      138.37      5.66 o 
  -9   1   6       52.66       52.65      2.20 o 
  -8   1   6      218.98      215.70      5.52 o 
  -7   1   6       28.49       22.88      1.91 o 
  -6   1   6       87.48       83.74      4.94 o 
  -5   1   6      131.84      134.38      5.59 o 
  -4   1   6     6515.50     7050.65     66.42 o 
  -3   1   6      613.71      572.25     10.03 o 
  -2   1   6       58.69       77.95      4.68 o 
  -1   1   6     2454.63     2392.13     21.81 o 
   0   1   6      286.29      294.23     18.18 o 
   1   1   6     3249.40     3200.83     30.34 o 
   2   1   6     6741.37     6582.06     52.08 o 
   3   1   6      222.84      209.56      9.53 o 
   4   1   6      715.35      682.07     12.79 o 
   5   1   6      104.92      101.63      5.88 o 
   6   1   6      306.48      290.80      7.58 o 
   7   1   6     1606.91     1431.57     22.38 o 
   8   1   6       53.37       55.82      2.90 o 
   9   1   6       48.68       39.67      2.11 o 
 -10   2   6       14.06       12.59      1.66 o 
  -9   2   6        0.01       -0.19      0.51 o 
  -8   2   6      121.09      139.76      4.35 o 
  -7   2   6      120.32      141.70      4.60 o 
  -6   2   6      262.16      239.99     10.05 o 
  -5   2   6      347.75      330.67     22.88 o 
  -4   2   6      522.75      617.34     44.79 o 
  -3   2   6     2052.67     2019.01     19.75 o 
  -2   2   6      305.61      300.93      5.30 o 
  -1   2   6     3121.18     2954.58     18.67 o 
   0   2   6      309.61      268.31      9.91 o 
   1   2   6      795.81      736.32     34.17 o 
   2   2   6      450.87      496.76     10.68 o 
   3   2   6     2358.72     2204.63     32.02 o 
   4   2   6       50.35       46.05      3.41 o 
   5   2   6       60.78       57.04      2.55 o 
   6   2   6     1196.23      975.73     18.72 o 
   7   2   6       41.75       38.44      2.72 o 
   8   2   6      719.05      625.56     10.57 o 
   9   2   6      130.08      118.15      3.60 o 
  -9   3   6       13.26       13.13      1.17 o 
  -8   3   6        0.26        0.98      0.95 o 
  -7   3   6        0.61        1.72      0.94 o 
  -6   3   6      126.05      134.82      6.00 o 
  -5   3   6      468.44      473.67     17.43 o 
  -4   3   6       48.54       40.96      3.72 o 
  -3   3   6     1849.39     1934.13     23.17 o 
  -2   3   6       13.28        7.97      0.71 o 
  -1   3   6     1120.26     1098.10     11.80 o 
   0   3   6       29.70       24.28      3.60 o 
   1   3   6     3164.21     3161.52     52.12 o 
   2   3   6        7.90       11.11      2.75 o 
   3   3   6      609.20      518.82     28.09 o 
   4   3   6      196.98      205.03     11.26 o 
   5   3   6        1.85        0.60      0.54 o 
   6   3   6       39.24       32.34      2.31 o 
   7   3   6      192.76      164.76      4.73 o 
   8   3   6        6.08        5.67      0.85 o 
  -9   4   6       45.29       53.00      3.91 o 
  -8   4   6        7.75        8.94      1.41 o 
  -7   4   6       85.37       89.99      5.76 o 
  -6   4   6        0.49        3.87      0.97 o 
  -5   4   6      193.75      228.70      8.40 o 
  -4   4   6      435.66      458.74     13.02 o 
  -3   4   6     1186.83     1226.03     14.80 o 
  -2   4   6      910.99      891.43     11.15 o 
  -1   4   6     4995.98     5179.74     34.84 o 
   0   4   6      613.33      538.37     17.19 o 
   1   4   6     1091.80     1099.04     23.22 o 
   2   4   6      228.43      239.70     13.09 o 
   3   4   6      328.97      276.61      9.16 o 
   4   4   6       48.61       42.29      3.89 o 
   5   4   6      123.15      121.49      4.52 o 
   6   4   6       38.55       32.40      2.29 o 
   7   4   6        9.84       10.69      1.03 o 
   8   4   6        9.54       11.11      1.19 o 
  -9   5   6        3.34        4.19      0.85 o 
  -8   5   6        2.06        5.42      1.44 o 
  -7   5   6      240.06      261.80     13.80 o 
  -6   5   6      137.29      128.62      8.76 o 
  -5   5   6        9.29        3.07      0.98 o 
  -4   5   6      575.40      583.73     15.27 o 
  -3   5   6       38.07       54.06      3.29 o 
  -2   5   6       16.05       16.42      2.88 o 
  -1   5   6       20.71       17.74      1.63 o 
   0   5   6       25.67       25.12      4.06 o 
   1   5   6       14.44       17.37      3.61 o 
   2   5   6      138.71      116.32      9.72 o 
   3   5   6     1480.13     1253.78     34.51 o 
   4   5   6      554.49      519.78     10.24 o 
   5   5   6      288.00      275.09      6.94 o 
   6   5   6       68.66       68.76      3.71 o 
   7   5   6      304.64      306.46      6.25 o 
   8   5   6        0.03        0.62      0.53 o 
  -9   6   6       34.49       34.29      2.37 o 
  -8   6   6      231.63      259.80     23.69 o 
  -7   6   6       13.23       17.84      4.45 o 
  -6   6   6       47.75       51.69      5.63 o 
  -5   6   6        6.04        7.51      1.71 o 
  -4   6   6      341.06      337.15     10.24 o 
  -3   6   6     1291.23     1445.17     17.88 o 
  -2   6   6     1160.33     1245.16     18.21 o 
  -1   6   6      396.02      363.48     16.35 o 
   0   6   6      145.30      121.49      9.81 o 
   1   6   6        7.34        7.04      2.43 o 
   2   6   6     3893.82     3655.65     59.59 o 
   3   6   6     2951.62     2920.45     25.88 o 
   4   6   6     2113.68     2119.46     28.60 o 
   5   6   6     1248.93     1242.61     22.71 o 
   6   6   6       23.93       28.55      2.30 o 
   7   6   6        5.89        6.30      1.03 o 
  -8   7   6       85.93       93.52     18.57 o 
  -7   7   6       55.24       53.75      6.61 o 
  -6   7   6        5.29        7.00      2.41 o 
  -5   7   6       41.71       38.24      6.93 o 
  -4   7   6      360.85      418.20     12.79 o 
  -3   7   6      343.42      395.84     12.55 o 
  -2   7   6      952.03     1152.68     28.65 o 
  -1   7   6       91.19       68.80      7.90 o 
   0   7   6       68.54       59.44      7.49 o 
   1   7   6      166.06      170.03      6.10 o 
   2   7   6       32.69       37.17      2.65 o 
   3   7   6      409.09      411.59      8.85 o 
   4   7   6      476.83      470.04     10.47 o 
   5   7   6       15.47       15.43      1.86 o 
   6   7   6      323.33      341.58      7.23 o 
   7   7   6        0.47        1.05      0.44 o 
  -8   8   6       33.81       38.15     12.41 o 
  -7   8   6       48.78       46.37     10.25 o 
  -6   8   6       24.77       23.52      5.35 o 
  -5   8   6       97.10       85.80     10.25 o 
  -4   8   6      558.21      535.06     25.75 o 
  -3   8   6      215.23      233.79      8.37 o 
  -2   8   6     1010.60     1025.93     29.44 o 
  -1   8   6       17.24       15.06      3.04 o 
   0   8   6        0.09        0.71      1.12 o 
   1   8   6      504.32      526.60     11.44 o 
   2   8   6        7.50        5.86      1.26 o 
   3   8   6      432.91      457.64      9.39 o 
   4   8   6      152.51      165.20      6.81 o 
   5   8   6      231.89      236.00      6.48 o 
   6   8   6        6.02        4.72      0.98 o 
  -7   9   6        7.07       16.42      5.91 o 
  -6   9   6      134.19      118.32      9.72 o 
  -5   9   6       43.47       38.77      6.14 o 
  -4   9   6      462.04      440.24     22.81 o 
  -3   9   6       32.08       28.02      3.79 o 
  -2   9   6      228.39      196.78     13.48 o 
  -1   9   6        1.86       -1.00      1.85 o 
   0   9   6        0.40        1.62      3.02 o 
   1   9   6       12.37       11.54      1.68 o 
   2   9   6      123.54      120.35      5.43 o 
   3   9   6     1043.28     1172.94     42.28 o 
   4   9   6       11.96        9.23      1.59 o 
   5   9   6       93.30      100.61      3.69 o 
   6   9   6       27.70       41.98      2.67 o 
  -7  10   6      234.30      131.17      5.28 o 
  -6  10   6      137.32       94.21      7.66 o 
  -5  10   6        9.27        5.98      2.18 o 
  -4  10   6        6.13        3.88      1.49 o 
  -3  10   6      114.75       99.85     21.76 o 
  -2  10   6      364.17      377.38     12.70 o 
  -1  10   6      456.80      441.44     20.57 o 
   0  10   6       87.22       95.55      9.39 o 
   1  10   6      137.39      114.06      6.08 o 
   2  10   6        0.11        0.39      0.65 o 
   3  10   6        3.32        0.97      0.72 o 
   4  10   6        6.07        6.00      1.76 o 
   5  10   6       33.68       39.90      2.32 o 
  -6  11   6      118.39       79.49      3.85 o 
  -5  11   6        1.52        2.14      0.86 o 
  -4  11   6      108.43      101.05      5.87 o 
  -3  11   6      153.76      139.72      9.58 o 
  -2  11   6        7.20        8.95      2.13 o 
  -1  11   6       81.53       93.58      6.47 o 
   0  11   6      133.46      141.70      8.00 o 
   1  11   6       14.36       12.17      2.46 o 
   2  11   6       26.19       26.73      3.03 o 
   3  11   6       89.15      117.83     12.50 o 
   4  11   6        5.96        6.12      0.96 o 
  -5  12   6       67.68       49.05      4.17 o 
  -4  12   6       28.15       21.90      3.53 o 
  -3  12   6        3.29        2.83      1.81 o 
  -2  12   6       10.65        9.81      1.51 o 
  -1  12   6       72.60       60.82      3.72 o 
   0  12   6        0.00        0.14      1.03 o 
   1  12   6       14.41        8.64      1.82 o 
   2  12   6        2.05        0.94      0.88 o 
   3  12   6       10.02       12.56      1.53 o 
  -3  13   6       23.89       27.49      3.15 o 
  -2  13   6       12.88        8.92      1.39 o 
  -1  13   6        4.33        6.49      1.27 o 
   0  13   6       48.42       45.44      5.83 o 
   1  13   6       25.69       21.79      3.57 o 
  -2 -15   7        4.26        2.05      0.94 o 
  -1 -15   7       72.59       89.82     36.05 o 
   0 -15   7        1.37        0.49      0.62 o 
   1 -15   7       12.07        7.60      1.84 o 
   2 -15   7        4.51        3.89      0.84 o 
   3 -15   7        0.06       -0.58      1.39 o 
  -4 -14   7       35.13       30.28      7.19 o 
  -3 -14   7       31.68       22.14      5.15 o 
  -2 -14   7       62.14       39.95     11.10 o 
  -1 -14   7       29.69       17.37      2.88 o 
   0 -14   7        0.47       -0.58      0.78 o 
   1 -14   7        0.36        0.26      1.02 o 
   2 -14   7        5.19        5.41      2.10 o 
   3 -14   7        9.88        8.44      2.27 o 
   4 -14   7       48.84       45.92      4.27 o 
  -5 -13   7        1.99        0.71      0.85 o 
  -4 -13   7        4.57        6.55      0.95 o 
  -3 -13   7        5.61        5.08      0.92 o 
  -2 -13   7       26.14       21.96      4.01 o 
  -1 -13   7      103.05       95.24      5.68 o 
   0 -13   7      113.99       84.96     16.17 o 
   1 -13   7      154.17      119.25     23.75 o 
   2 -13   7      420.19      493.55     62.03 o 
   3 -13   7        1.67        2.46      1.04 o 
   4 -13   7        0.86        1.46      1.08 o 
   5 -13   7      148.86      144.44      5.29 o 
  -6 -12   7        2.73        2.82      0.68 o 
  -5 -12   7      108.75      115.72      4.39 o 
  -4 -12   7       67.37       78.77      3.73 o 
  -3 -12   7      717.42      838.39     14.63 o 
  -2 -12   7     1181.51     1270.01    125.98 o 
  -1 -12   7        0.92        2.20      1.29 o 
   0 -12   7      266.62      253.40     13.13 o 
   1 -12   7        0.27        1.95      1.03 o 
   2 -12   7     1655.43     2034.76    133.47 o 
   3 -12   7        5.62        3.19      1.49 o 
   4 -12   7      131.14      171.01      7.85 o 
   5 -12   7       10.34       20.04      2.53 o 
   6 -12   7       30.30       28.55      2.43 o 
  -7 -11   7        0.04       -0.40      0.73 o 
  -6 -11   7       40.38       44.43      3.32 o 
  -5 -11   7       62.05       65.83      3.43 o 
  -4 -11   7      899.48      999.61     17.09 o 
  -3 -11   7       84.10       94.69      5.36 o 
  -2 -11   7       76.89      105.53      5.90 o 
  -1 -11   7        2.64        3.41      1.03 o 
   0 -11   7      234.95      241.65     10.66 o 
   1 -11   7      312.49      356.27     10.19 o 
   2 -11   7       32.95       39.66      3.44 o 
   3 -11   7       15.73       16.92      2.32 o 
   4 -11   7       53.38       64.72      5.24 o 
   5 -11   7       32.44       40.28      3.83 o 
   6 -11   7       53.23       55.52      3.74 o 
   7 -11   7        5.79        4.88      1.29 o 
  -7 -10   7        6.00        6.67      1.22 o 
  -6 -10   7      308.17      319.64      8.07 o 
  -5 -10   7      586.80      599.09     10.98 o 
  -4 -10   7      835.02      864.88     12.51 o 
  -3 -10   7      712.49      719.59     18.36 o 
  -2 -10   7        0.21        0.73      0.80 o 
  -1 -10   7       65.54       72.10      6.62 o 
   0 -10   7       41.99       57.42      3.82 o 
   1 -10   7      312.74      375.40     10.87 o 
   2 -10   7       58.03       55.82      2.75 o 
   3 -10   7       67.52       67.96      3.26 o 
   4 -10   7        2.09        3.33      0.92 o 
   5 -10   7      886.14     1061.63     21.58 o 
   6 -10   7        6.74       12.85      1.50 o 
   7 -10   7        2.04        2.57      0.99 o 
  -8  -9   7      139.73      164.57      6.94 o 
  -7  -9   7        6.11        7.22      1.17 o 
  -6  -9   7        0.46        0.98      0.75 o 
  -5  -9   7      482.99      517.82     10.97 o 
  -4  -9   7        0.81        2.12      0.83 o 
  -3  -9   7      149.19      158.79      4.39 o 
  -2  -9   7       63.71       68.94      7.01 o 
  -1  -9   7      187.73      170.24     12.57 o 
   0  -9   7       29.19       33.72      5.54 o 
   1  -9   7        3.56       12.69      3.24 o 
   2  -9   7       28.60       29.64      1.60 o 
   3  -9   7      143.95      161.58      4.38 o 
   4  -9   7        0.47        0.94      0.69 o 
   5  -9   7        5.55        6.89      1.37 o 
   6  -9   7      334.62      393.53      8.98 o 
   7  -9   7       98.58      127.07      4.50 o 
   8  -9   7        0.33        1.15      0.79 o 
  -8  -8   7      139.02      136.24      4.06 o 
  -7  -8   7        8.79        9.60      1.31 o 
  -6  -8   7       65.85       79.40      3.70 o 
  -5  -8   7      177.40      175.03      5.16 o 
  -4  -8   7       20.34       25.21      1.79 o 
  -3  -8   7     1947.94     2007.04     23.20 o 
  -2  -8   7        2.20        3.53      1.20 o 
  -1  -8   7     2205.28     2530.06     43.30 o 
   0  -8   7     1845.41     1902.53     37.41 o 
   1  -8   7      144.02      157.06     10.69 o 
   2  -8   7     1438.34     1664.32     33.57 o 
   3  -8   7        0.01        3.53      1.23 o 
   4  -8   7      139.62      144.96      4.32 o 
   5  -8   7      211.08      245.62      7.21 o 
   6  -8   7      260.73      280.33      8.00 o 
   7  -8   7       39.87       41.38      2.67 o 
   8  -8   7        4.62        4.20      0.76 o 
  -8  -7   7      166.44      165.06      4.54 o 
  -7  -7   7        1.12        1.21      0.89 o 
  -6  -7   7      126.65      124.03      3.97 o 
  -5  -7   7        1.38        1.07      0.54 o 
  -4  -7   7      534.86      546.97      6.07 o 
  -3  -7   7      416.59      425.55     10.83 o 
  -2  -7   7       22.19       24.23      2.69 o 
  -1  -7   7       99.88       92.61      4.82 o 
   0  -7   7      210.02      207.67      5.47 o 
   1  -7   7      191.04      185.56      9.99 o 
   2  -7   7      110.34      113.23      8.88 o 
   3  -7   7      452.04      500.17     13.51 o 
   4  -7   7       18.96       23.42      1.95 o 
   5  -7   7       19.31       24.67      2.76 o 
   6  -7   7      290.72      340.32      8.16 o 
   7  -7   7       28.07       31.73      1.96 o 
   8  -7   7       24.89       34.26      4.32 o 
  -9  -6   7      276.95      270.71      9.27 o 
  -8  -6   7        0.88        0.61      0.74 o 
  -7  -6   7       65.96       87.60      3.72 o 
  -6  -6   7        0.48        2.08      0.59 o 
  -5  -6   7       97.40       86.83      2.50 o 
  -4  -6   7     1002.26      990.39     19.44 o 
  -3  -6   7       94.98       75.89      3.61 o 
  -2  -6   7     1363.01     1340.52     18.49 o 
  -1  -6   7        0.17        2.93      0.91 o 
   0  -6   7     1399.80     1588.57     24.79 o 
   1  -6   7      872.51      931.64     24.20 o 
   2  -6   7     1777.41     1850.23     21.93 o 
   3  -6   7      335.08      351.26     13.09 o 
   4  -6   7       32.58       44.94      4.15 o 
   5  -6   7      762.65      847.23     15.78 o 
   6  -6   7        9.23       10.05      2.22 o 
   7  -6   7       90.81      104.59      3.60 o 
   8  -6   7        4.55        5.66      0.82 o 
  -9  -5   7      126.68      140.31      4.85 o 
  -8  -5   7        0.06        0.63      0.50 o 
  -7  -5   7      349.94      360.40      6.27 o 
  -6  -5   7       33.72       36.36      1.95 o 
  -5  -5   7       31.76       41.12      1.67 o 
  -4  -5   7      174.53      171.80      6.93 o 
  -3  -5   7     1539.05     1443.67     19.18 o 
  -2  -5   7      129.94       85.15      4.77 o 
  -1  -5   7      235.81      225.38      3.96 o 
   0  -5   7      166.65      103.71      5.64 o 
   1  -5   7     1506.05     1453.66     24.16 o 
   2  -5   7     1298.14     1286.74     16.83 o 
   3  -5   7        0.51        4.01      1.17 o 
   4  -5   7     1219.85     1091.14     28.46 o 
   5  -5   7       67.93       66.68      3.70 o 
   6  -5   7     1428.22     1469.82     15.60 o 
   7  -5   7      261.66      287.01      6.19 o 
   8  -5   7       47.43       52.99      2.49 o 
   9  -5   7       23.01       22.53      2.28 o 
  -9  -4   7        9.34       12.78      2.52 o 
  -8  -4   7      235.64      215.43      4.54 o 
  -7  -4   7      776.48      822.31      8.21 o 
  -6  -4   7      105.11       92.35      2.47 o 
  -5  -4   7      349.36      322.28     15.45 o 
  -4  -4   7       80.97       89.99     12.09 o 
  -3  -4   7     1505.85     1456.91     13.70 o 
  -2  -4   7       27.74       24.39      1.55 o 
  -1  -4   7     2504.90     2581.48     17.84 o 
   0  -4   7     5601.54     6081.61     42.42 o 
   1  -4   7     1992.67     2043.70     22.26 o 
   2  -4   7     2434.92     2552.46     22.43 o 
   3  -4   7      340.78      313.94      8.76 o 
   4  -4   7     1048.17      968.50     25.41 o 
   5  -4   7      351.51      350.38      7.43 o 
   6  -4   7      125.38      125.03      4.59 o 
   7  -4   7      518.93      537.51      8.44 o 
   8  -4   7      124.10      127.86      4.75 o 
   9  -4   7       36.44       32.11      2.35 o 
  -9  -3   7       84.04       76.01      2.82 o 
  -8  -3   7       94.43       96.85      2.80 o 
  -7  -3   7        2.84        5.50      0.76 o 
  -6  -3   7     1763.54     1706.30     10.96 o 
  -5  -3   7      272.33      266.44     13.50 o 
  -4  -3   7        4.98        5.32      1.35 o 
  -3  -3   7      247.34      263.99      4.50 o 
  -2  -3   7      482.24      441.26      5.06 o 
  -1  -3   7      927.48      908.65      9.67 o 
   0  -3   7      320.74      293.59      8.62 o 
   1  -3   7     2868.68     2830.47     79.64 o 
   2  -3   7      141.06      143.44      4.87 o 
   3  -3   7      154.49      139.25      8.41 o 
   4  -3   7        0.01        0.03      0.96 o 
   5  -3   7      385.93      374.44      8.37 o 
   6  -3   7     3364.18     3369.25     28.52 o 
   7  -3   7      740.48      741.89     10.24 o 
   8  -3   7      182.88      175.48      3.89 o 
   9  -3   7       27.07       22.60      1.37 o 
  -9  -2   7      339.17      340.93      5.51 o 
  -8  -2   7        6.88        8.23      0.90 o 
  -7  -2   7     1053.73     1090.76     14.80 o 
  -6  -2   7      874.70      844.98     14.62 o 
  -5  -2   7       74.92       64.25      5.07 o 
  -4  -2   7     1783.46     1815.26     23.58 o 
  -3  -2   7        6.45       12.24      1.11 o 
  -2  -2   7       49.48       57.52      3.24 o 
  -1  -2   7     2103.47     2053.88     12.03 o 
   0  -2   7      373.04      362.29      6.82 o 
   1  -2   7      794.35      713.50      8.43 o 
   2  -2   7      381.86      360.77      8.73 o 
   3  -2   7       29.75       37.58      4.34 o 
   4  -2   7     1327.07     1199.47     26.72 o 
   5  -2   7      154.18      145.01      6.08 o 
   6  -2   7      108.99      100.26      4.02 o 
   7  -2   7        0.46        3.08      0.85 o 
   8  -2   7      240.95      229.80      4.53 o 
   9  -2   7       48.61       47.85      3.31 o 
  -9  -1   7        9.94        9.77      1.00 o 
  -8  -1   7      345.65      357.12      5.08 o 
  -7  -1   7      811.52      817.30     13.51 o 
  -6  -1   7      873.42      861.47     19.30 o 
  -5  -1   7      435.07      437.93      9.06 o 
  -4  -1   7        0.00       13.22      7.17 o 
  -3  -1   7     1121.42     1030.76     11.25 o 
  -2  -1   7     2819.23     2779.59     19.82 o 
  -1  -1   7       32.52       22.65      1.55 o 
   0  -1   7      762.13      742.75     16.95 o 
   1  -1   7      557.33      533.79     13.29 o 
   2  -1   7     1595.52     1474.57     22.29 o 
   3  -1   7      972.32      966.64     29.11 o 
   4  -1   7       51.41       55.16      5.51 o 
   5  -1   7       61.49       68.88      3.56 o 
   6  -1   7      366.75      364.82      7.68 o 
   7  -1   7      348.93      330.22      7.05 o 
   8  -1   7       52.87       42.58      2.55 o 
   9  -1   7       66.04       67.36      2.41 o 
 -10   0   7       70.93       76.74      4.12 o 
  -9   0   7       44.63       42.03      1.95 o 
  -8   0   7       28.55       30.25      1.84 o 
  -7   0   7       44.69       40.45      1.96 o 
  -6   0   7      618.26      623.18     18.36 o 
  -5   0   7        0.38        0.64      0.60 o 
  -4   0   7     8526.49     9489.36     59.85 o 
  -3   0   7      488.77      454.96      7.53 o 
  -2   0   7     3071.65     2948.55     83.77 o 
  -1   0   7     1257.82     1160.24     14.43 o 
   0   0   7        0.01        0.65      0.27 o 
   1   0   7      118.59      133.90      4.68 o 
   2   0   7     1170.26     1099.57     21.27 o 
   3   0   7      105.70      107.77      9.06 o 
   4   0   7     3796.85     3839.55     82.48 o 
   5   0   7       65.64       66.59      4.10 o 
   6   0   7       50.52       45.74      2.97 o 
   7   0   7      191.77      201.26      6.21 o 
   8   0   7        0.75        0.70      0.67 o 
   9   0   7        5.13        4.95      0.81 o 
 -10   1   7       44.74       54.69      3.43 o 
  -9   1   7       12.31       17.81      1.30 o 
  -8   1   7       34.67       37.90      2.29 o 
  -7   1   7       20.21       22.12      1.86 o 
  -6   1   7      506.03      555.29     23.76 o 
  -5   1   7        1.28        2.21      1.01 o 
  -4   1   7      446.54      498.74     10.35 o 
  -3   1   7       53.71       82.25      3.24 o 
  -2   1   7     1892.54     1827.12     29.14 o 
  -1   1   7       66.18       63.05      3.62 o 
   0   1   7     4617.20     4522.64     31.19 o 
   1   1   7       11.96        5.37      1.38 o 
   2   1   7     1108.73      980.90     20.71 o 
   3   1   7      135.09      148.16      8.56 o 
   4   1   7      193.14      199.90      7.13 o 
   5   1   7       10.02        4.64      1.10 o 
   6   1   7       15.91       13.06      2.27 o 
   7   1   7        2.93        3.96      1.10 o 
   8   1   7       65.10       67.69      3.05 o 
   9   1   7       15.04       16.88      1.88 o 
  -9   2   7       17.30       18.77      1.30 o 
  -8   2   7       16.84       19.03      1.84 o 
  -7   2   7      154.79      139.04      4.66 o 
  -6   2   7        2.20        2.65      0.74 o 
  -5   2   7       30.37       34.98      3.61 o 
  -4   2   7      343.44      364.98     10.70 o 
  -3   2   7     1552.09     1691.92     16.57 o 
  -2   2   7     1028.55      957.69     13.81 o 
  -1   2   7      669.78      644.61     12.75 o 
   0   2   7      251.93      213.00     17.22 o 
   1   2   7     1305.32     1230.52     68.08 o 
   2   2   7       96.82       57.25      5.20 o 
   3   2   7     1402.47     1290.41     26.06 o 
   4   2   7      411.55      362.06      9.97 o 
   5   2   7      278.15      219.58      5.38 o 
   6   2   7      618.26      553.56     16.30 o 
   7   2   7      230.10      177.48      5.61 o 
   8   2   7        2.01        4.83      0.92 o 
  -9   3   7        3.15        2.79      0.61 o 
  -8   3   7       32.32       30.58      2.62 o 
  -7   3   7      237.49      235.58      7.92 o 
  -6   3   7       85.47       94.56      3.84 o 
  -5   3   7        7.63        3.78      1.35 o 
  -4   3   7      109.34      114.74      6.78 o 
  -3   3   7       43.41       45.19      3.61 o 
  -2   3   7       43.96       36.10      2.12 o 
  -1   3   7      817.99      783.10     56.40 o 
   0   3   7     3055.59     3050.24     85.85 o 
   1   3   7      168.31      165.36      8.70 o 
   2   3   7      322.74      246.79     13.93 o 
   3   3   7      882.65      851.73     21.68 o 
   4   3   7      276.22      230.00     12.14 o 
   5   3   7      551.11      524.78      8.88 o 
   6   3   7        5.02        4.49      0.95 o 
   7   3   7       53.92       44.26      2.38 o 
   8   3   7       31.61       35.73      2.09 o 
  -9   4   7        0.02        0.37      0.37 o 
  -8   4   7        0.55        3.24      0.92 o 
  -7   4   7       25.84       22.69      2.45 o 
  -6   4   7      147.80      143.39      6.40 o 
  -5   4   7      381.66      390.23     12.93 o 
  -4   4   7       40.03       33.18      3.59 o 
  -3   4   7      150.05      156.18      7.04 o 
  -2   4   7       77.37       76.55      3.78 o 
  -1   4   7        8.58        6.05      1.76 o 
   0   4   7     1070.71     1112.58     78.10 o 
   1   4   7        4.62        7.80      4.93 o 
   2   4   7      338.87      262.13     14.77 o 
   3   4   7        0.83        2.00      1.44 o 
   4   4   7        8.63       12.35      2.01 o 
   5   4   7      121.18      115.65      4.88 o 
   6   4   7      564.40      553.90      9.16 o 
   7   4   7      381.61      339.16      5.92 o 
   8   4   7       31.99       26.43      2.12 o 
  -9   5   7       37.36       40.19      1.96 o 
  -8   5   7       51.43       54.93      4.04 o 
  -7   5   7       44.85       47.10      4.49 o 
  -6   5   7       39.67       51.22      5.63 o 
  -5   5   7        2.07        4.16      1.12 o 
  -4   5   7      716.14      698.73     16.98 o 
  -3   5   7      460.77      491.87      9.86 o 
  -2   5   7      239.06      224.92      8.16 o 
  -1   5   7       10.37       11.76      2.71 o 
   0   5   7       12.27        3.35      1.28 o 
   1   5   7       60.05       55.37      6.56 o 
   2   5   7     1949.89     1593.19     39.81 o 
   3   5   7     4089.13     4107.62    102.15 o 
   4   5   7     1661.73     1589.97     51.22 o 
   5   5   7      390.72      383.42      8.98 o 
   6   5   7      168.82      148.94      5.19 o 
   7   5   7       86.35       82.49      3.00 o 
   8   5   7       30.87       24.46      2.37 o 
  -9   6   7        6.47        7.65      1.34 o 
  -8   6   7      139.66      170.15     23.44 o 
  -7   6   7       29.61       25.92      4.40 o 
  -6   6   7      112.67      109.67      8.01 o 
  -5   6   7       57.27       53.75      5.82 o 
  -4   6   7       53.43       62.66      4.51 o 
  -3   6   7      738.04      828.03     17.86 o 
  -2   6   7       24.28       28.00      3.12 o 
  -1   6   7       76.10       68.02      7.27 o 
   0   6   7      252.17      183.19     13.09 o 
   1   6   7      385.47      309.84     16.73 o 
   2   6   7        0.17        1.11      0.71 o 
   3   6   7     4497.18     4601.65     41.38 o 
   4   6   7     1388.39     1425.46     24.10 o 
   5   6   7       33.65       31.81      2.59 o 
   6   6   7        1.10        1.15      0.64 o 
   7   6   7      181.50      167.95     11.54 o 
  -8   7   7       12.98       19.47      4.75 o 
  -7   7   7      124.64      127.46     16.07 o 
  -6   7   7        9.09        7.71      2.42 o 
  -5   7   7       74.44       62.75      6.68 o 
  -4   7   7      411.62      413.81     22.81 o 
  -3   7   7        0.10        1.96      0.95 o 
  -2   7   7      782.26      848.60     24.07 o 
  -1   7   7       68.63       60.24      7.79 o 
   0   7   7        3.84        4.67      1.49 o 
   1   7   7        0.05        0.36      0.70 o 
   2   7   7      346.84      359.79      8.57 o 
   3   7   7      563.00      616.20     14.13 o 
   4   7   7      206.80      200.57      7.55 o 
   5   7   7        1.96        2.18      0.81 o 
   6   7   7       13.65       13.62      1.71 o 
   7   7   7       63.99       79.12      4.74 o 
  -8   8   7        1.95        2.07      1.61 o 
  -7   8   7        4.79        6.85      1.50 o 
  -6   8   7       34.00       30.57      2.80 o 
  -5   8   7      109.45      107.29     11.46 o 
  -4   8   7       90.82      111.31     11.87 o 
  -3   8   7      175.82      190.80     15.52 o 
  -2   8   7       25.13       15.10      2.46 o 
  -1   8   7       15.76       15.22      2.65 o 
   0   8   7       61.15       65.12      4.51 o 
   1   8   7        0.88        2.20      1.00 o 
   2   8   7       13.44       14.08      1.98 o 
   3   8   7      470.78      522.43     13.66 o 
   4   8   7       78.44       88.33      5.41 o 
   5   8   7        3.59        3.71      1.03 o 
   6   8   7       68.91       69.14      3.86 o 
  -7   9   7        7.76        8.82      3.52 o 
  -6   9   7       10.45       12.40      1.85 o 
  -5   9   7        2.73        2.52      1.51 o 
  -4   9   7       68.21       71.82      9.26 o 
  -3   9   7      267.54      214.73     42.80 o 
  -2   9   7       82.95       91.07      6.46 o 
  -1   9   7      203.78      204.66     15.11 o 
   0   9   7       63.88       72.15      4.80 o 
   1   9   7       70.69       58.11      3.71 o 
   2   9   7       17.97       24.53      2.86 o 
   3   9   7      161.98      191.76      7.47 o 
   4   9   7       73.63       77.85      5.26 o 
   5   9   7       53.29       60.92      3.22 o 
   6   9   7        0.66        0.86      0.50 o 
  -7  10   7      143.91       97.57      5.54 o 
  -6  10   7       88.49       59.40      5.51 o 
  -5  10   7        2.86        1.08      1.31 o 
  -4  10   7        0.03        0.89      1.77 o 
  -3  10   7       28.87       17.97      2.38 o 
  -2  10   7       97.95      113.87      6.85 o 
  -1  10   7      106.54       97.07      9.74 o 
   0  10   7       19.82       15.47      3.62 o 
   1  10   7       25.78       32.29      4.10 o 
   2  10   7       65.67       57.25      3.97 o 
   3  10   7       12.21       15.86      2.00 o 
   4  10   7       43.50       46.48      2.94 o 
   5  10   7       51.46       61.08      2.74 o 
  -6  11   7        4.56        5.05      0.92 o 
  -5  11   7      108.47       80.88      4.47 o 
  -4  11   7       82.46       66.17      5.03 o 
  -3  11   7        0.46        1.52      0.86 o 
  -2  11   7        0.18        1.57      1.12 o 
  -1  11   7        8.00       14.00      2.53 o 
   0  11   7       75.71       82.53      5.89 o 
   1  11   7      300.87      354.48     19.09 o 
   2  11   7       49.98       66.36      4.32 o 
   3  11   7      128.68      172.44     17.93 o 
   4  11   7      321.18      371.40     14.46 o 
  -5  12   7       32.17       27.13      2.81 o 
  -4  12   7        1.08       -1.39      1.44 o 
  -3  12   7        3.03        2.90      0.71 o 
  -2  12   7       65.80       71.51      5.78 o 
  -1  12   7       53.65       61.38      3.53 o 
   0  12   7       47.22       50.35      4.56 o 
   1  12   7        0.35       -0.20      0.91 o 
   2  12   7      121.55      139.87      7.51 o 
   3  12   7       17.28       20.55      2.31 o 
  -3  13   7      133.82      125.25      5.84 o 
  -2  13   7        2.93        4.49      1.46 o 
  -1  13   7       73.45       62.46      5.65 o 
   0  13   7       14.56       11.43      1.41 o 
   1  13   7        0.58        0.07      0.56 o 
  -2 -15   8        2.98        2.92      2.60 o 
  -1 -15   8       69.52       72.92     21.33 o 
   0 -15   8       31.69       37.83      6.13 o 
   1 -15   8        0.27       -0.02      1.69 o 
   2 -15   8       20.10       12.40      2.86 o 
   3 -15   8       12.63        6.68      1.40 o 
  -4 -14   8        5.55        6.75      1.54 o 
  -3 -14   8       11.24        7.21      1.30 o 
  -2 -14   8        7.18        6.24      2.48 o 
  -1 -14   8        6.80        5.68      2.54 o 
   0 -14   8       48.93       30.80      2.89 o 
   1 -14   8       13.36        9.90      1.62 o 
   2 -14   8       94.50       56.70      9.17 o 
   3 -14   8       57.03       45.31      4.62 o 
   4 -14   8       40.59       39.51      3.77 o 
  -5 -13   8       23.65       19.20      1.65 o 
  -4 -13   8        5.68        4.71      0.83 o 
  -3 -13   8        6.50        5.93      1.01 o 
  -2 -13   8      222.75      186.04      9.85 o 
  -1 -13   8       77.56       73.53     11.68 o 
   0 -13   8       36.80       27.84      3.21 o 
   1 -13   8        4.85        6.34      1.25 o 
   2 -13   8       61.06       49.97      8.46 o 
   3 -13   8       77.55       76.43      9.19 o 
   4 -13   8       11.95       11.14      1.51 o 
   5 -13   8        6.00       10.22      1.81 o 
  -6 -12   8       18.88       17.80      2.33 o 
  -5 -12   8       35.22       33.74      2.80 o 
  -4 -12   8       41.99       38.74      3.05 o 
  -3 -12   8      538.11      643.89     13.00 o 
  -2 -12   8      296.82      346.25     14.53 o 
  -1 -12   8      494.35      446.65    105.37 o 
   0 -12   8       11.30       12.42      1.87 o 
   1 -12   8      310.82      310.94     11.67 o 
   2 -12   8       29.42       29.73      3.25 o 
   3 -12   8       56.37       58.26      3.91 o 
   4 -12   8       10.17        9.97      2.56 o 
   5 -12   8        2.50        4.53      1.37 o 
   6 -12   8        2.17        3.63      0.97 o 
  -7 -11   8        5.98        9.00      1.56 o 
  -6 -11   8      147.53      145.05      5.79 o 
  -5 -11   8      373.27      394.37     15.03 o 
  -4 -11   8      286.56      314.72      8.12 o 
  -3 -11   8        7.71       10.19      2.27 o 
  -2 -11   8      124.69      134.69      6.58 o 
  -1 -11   8       13.70       14.70      2.58 o 
   0 -11   8     1669.39     1880.51     43.39 o 
   1 -11   8      445.70      518.15     14.11 o 
   2 -11   8        1.25        4.34      1.20 o 
   3 -11   8       24.42       34.94      3.18 o 
   4 -11   8      134.64      167.67      8.19 o 
   5 -11   8      155.81      205.30      8.39 o 
   6 -11   8        4.76        2.78      1.03 o 
   7 -11   8        1.92        0.82      0.68 o 
  -7 -10   8        0.02        0.13      0.44 o 
  -6 -10   8        0.23        0.52      1.09 o 
  -5 -10   8      278.52      291.86      7.76 o 
  -4 -10   8       97.37      103.03      4.35 o 
  -3 -10   8      160.51      188.08      6.52 o 
  -2 -10   8     1844.86     2179.54     35.46 o 
  -1 -10   8      508.25      565.56     31.59 o 
   0 -10   8       46.87       57.75      2.99 o 
   1 -10   8      182.13      214.18      6.32 o 
   2 -10   8      312.87      385.31      7.15 o 
   3 -10   8       15.69       17.46      1.65 o 
   4 -10   8      452.22      501.10      9.43 o 
   5 -10   8       74.87      103.85      4.23 o 
   6 -10   8       36.36       39.38      2.35 o 
   7 -10   8       11.86       11.40      1.95 o 
  -8  -9   8       23.97       26.79      2.80 o 
  -7  -9   8       27.08       29.33      1.94 o 
  -6  -9   8        7.83        6.87      1.08 o 
  -5  -9   8        7.70        6.77      1.42 o 
  -4  -9   8      191.99      203.93      5.58 o 
  -3  -9   8      544.38      587.16      8.48 o 
  -2  -9   8       41.11       41.35      4.14 o 
  -1  -9   8       12.63        4.87      1.06 o 
   0  -9   8        0.57       14.46      3.61 o 
   1  -9   8       31.41       37.49      3.22 o 
   2  -9   8      143.46      155.12      3.80 o 
   3  -9   8       35.20       51.62      2.95 o 
   4  -9   8       15.67       19.96      2.24 o 
   5  -9   8      181.03      210.53      5.56 o 
   6  -9   8        7.15        9.70      1.58 o 
   7  -9   8      298.73      348.54      7.21 o 
  -8  -8   8       29.32       31.65      1.69 o 
  -7  -8   8       57.78       55.03      2.99 o 
  -6  -8   8      148.20      161.62      5.23 o 
  -5  -8   8      582.33      600.36      9.50 o 
  -4  -8   8      101.53      106.63      3.39 o 
  -3  -8   8      294.40      300.70      5.89 o 
  -2  -8   8     1863.73     2014.42     95.16 o 
  -1  -8   8       84.14      106.88      8.85 o 
   0  -8   8      758.39      876.05     25.14 o 
   1  -8   8     2028.69     2186.19     27.32 o 
   2  -8   8        9.61       10.55      1.62 o 
   3  -8   8        1.45        2.47      0.68 o 
   4  -8   8      107.79      157.13      4.61 o 
   5  -8   8        0.05        0.63      0.88 o 
   6  -8   8       57.31       60.20      3.72 o 
   7  -8   8        0.09        0.64      0.64 o 
   8  -8   8        5.67        4.00      0.71 o 
  -8  -7   8      151.34      166.58      4.46 o 
  -7  -7   8       10.02       15.00      1.74 o 
  -6  -7   8       82.09       87.22      3.32 o 
  -5  -7   8      416.34      421.19      6.80 o 
  -4  -7   8      214.19      210.73      4.21 o 
  -3  -7   8        0.21        0.41      0.72 o 
  -2  -7   8      314.17      310.55      9.58 o 
  -1  -7   8     2859.33     3022.01     28.14 o 
   0  -7   8      197.45      188.14      6.01 o 
   1  -7   8      273.76      303.24     12.85 o 
   2  -7   8     1909.43     2076.25     28.37 o 
   3  -7   8      803.40      832.79     50.51 o 
   4  -7   8       25.29       30.12      2.12 o 
   5  -7   8       22.54       27.13      2.83 o 
   6  -7   8       87.81       97.55      4.38 o 
   7  -7   8       44.42       46.99      3.08 o 
   8  -7   8       42.99       42.65      2.73 o 
  -9  -6   8        6.58        6.02      1.52 o 
  -8  -6   8       34.72       44.42      2.51 o 
  -7  -6   8       21.19       20.16      1.81 o 
  -6  -6   8      650.71      651.58      7.90 o 
  -5  -6   8       89.37       92.27      2.74 o 
  -4  -6   8       36.97       42.31      3.53 o 
  -3  -6   8     1359.38     1261.01     19.27 o 
  -2  -6   8      407.66      367.34      9.82 o 
  -1  -6   8       34.33       30.39      3.61 o 
   0  -6   8     5110.24     5754.00     44.68 o 
   1  -6   8       12.12        9.52      2.21 o 
   2  -6   8      335.59      344.37      9.44 o 
   3  -6   8      339.50      384.37     11.10 o 
   4  -6   8      821.77      834.10     21.97 o 
   5  -6   8       79.85       88.20      4.94 o 
   6  -6   8      562.44      627.37     13.20 o 
   7  -6   8      249.55      279.01      7.38 o 
   8  -6   8       14.60       17.48      1.27 o 
  -9  -5   8       10.62       10.05      2.12 o 
  -8  -5   8       64.08       61.78      2.76 o 
  -7  -5   8     1364.32     1318.36     16.53 o 
  -6  -5   8     1216.14     1215.62     12.51 o 
  -5  -5   8        7.99        9.08      0.87 o 
  -4  -5   8     1666.17     1670.66     55.26 o 
  -3  -5   8      694.52      734.05     18.36 o 
  -2  -5   8      363.80      389.26     10.01 o 
  -1  -5   8     3717.67     3927.17    128.09 o 
   0  -5   8     3610.24     3942.46     37.15 o 
   1  -5   8      319.19      343.18     13.30 o 
   2  -5   8     3254.23     3059.87     52.71 o 
   3  -5   8      203.83      203.52      7.59 o 
   4  -5   8      896.51      900.10     26.07 o 
   5  -5   8      438.95      442.02     10.23 o 
   6  -5   8      163.81      178.13      6.57 o 
   7  -5   8     1377.54     1531.36     30.29 o 
   8  -5   8      296.35      316.09      6.03 o 
  -9  -4   8       27.44       25.43      3.48 o 
  -8  -4   8       15.29       16.54      1.16 o 
  -7  -4   8      541.97      548.50      6.65 o 
  -6  -4   8      305.55      315.95      4.66 o 
  -5  -4   8        1.52        0.72      1.42 o 
  -4  -4   8      754.13      767.27     22.10 o 
  -3  -4   8      825.37      813.86     13.36 o 
  -2  -4   8     2179.81     2244.52     67.44 o 
  -1  -4   8        6.06        8.66      1.83 o 
   0  -4   8     4870.72     5515.20     42.58 o 
   1  -4   8      844.99      855.60     11.55 o 
   2  -4   8       35.79       43.30      2.91 o 
   3  -4   8        0.12        0.74      0.97 o 
   4  -4   8      294.35      274.19     13.87 o 
   5  -4   8      366.65      381.92      7.75 o 
   6  -4   8     1613.83     1642.16     24.32 o 
   7  -4   8        9.31       11.76      1.92 o 
   8  -4   8       43.11       44.92      2.33 o 
   9  -4   8        0.58        2.21      0.85 o 
  -9  -3   8        7.07        6.88      1.09 o 
  -8  -3   8        1.06        0.88      0.51 o 
  -7  -3   8        0.69        4.79      0.66 o 
  -6  -3   8      215.83      204.79      3.18 o 
  -5  -3   8       12.52       11.41      2.92 o 
  -4  -3   8      342.48      386.86     10.25 o 
  -3  -3   8      829.39      843.22     10.21 o 
  -2  -3   8        0.02        0.96      0.39 o 
  -1  -3   8     7519.39     8051.44     36.98 o 
   0  -3   8      727.44      714.28     14.60 o 
   1  -3   8      556.80      579.85     10.77 o 
   2  -3   8     8047.02     8374.34    252.81 o 
   3  -3   8      168.77      164.74      9.50 o 
   4  -3   8        5.09       12.46      2.88 o 
   5  -3   8     1860.39     1854.71     25.49 o 
   6  -3   8       15.16       19.11      2.31 o 
   7  -3   8      509.67      514.24      9.35 o 
   8  -3   8     1266.60     1275.16     13.58 o 
   9  -3   8       47.18       51.38      2.39 o 
  -9  -2   8       18.69       19.56      1.51 o 
  -8  -2   8        0.24        1.53      0.41 o 
  -7  -2   8      289.39      290.87      4.60 o 
  -6  -2   8      271.20      246.09      3.94 o 
  -5  -2   8       45.32       46.47      3.84 o 
  -4  -2   8      114.78      108.90      5.28 o 
  -3  -2   8     3571.89     3585.38     49.58 o 
  -2  -2   8      841.10      784.32      7.32 o 
  -1  -2   8      225.32      227.63      4.30 o 
   0  -2   8      487.88      470.48      7.39 o 
   1  -2   8     1078.95      991.98     34.49 o 
   2  -2   8        2.43        4.41      1.51 o 
   3  -2   8     1716.14     1579.57     29.28 o 
   4  -2   8        6.76        8.50      2.43 o 
   5  -2   8      103.87      102.66      4.13 o 
   6  -2   8       79.82       74.62      4.68 o 
   7  -2   8      106.78      112.18      4.46 o 
   8  -2   8       26.12       25.00      1.65 o 
   9  -2   8      152.47      148.50      4.20 o 
  -9  -1   8        7.73        7.26      0.97 o 
  -8  -1   8        7.99        8.47      0.87 o 
  -7  -1   8        0.03        1.49      0.54 o 
  -6  -1   8      116.08      121.68      3.29 o 
  -5  -1   8       99.68      101.96      4.45 o 
  -4  -1   8     1193.93     1143.56     13.71 o 
  -3  -1   8     1157.01     1180.68     19.84 o 
  -2  -1   8      131.73      119.28      5.72 o 
  -1  -1   8      232.60      192.17      4.65 o 
   0  -1   8     1433.86     1361.00     20.52 o 
   1  -1   8      606.74      541.34     14.43 o 
   2  -1   8     4612.48     4235.53     86.36 o 
   3  -1   8      578.79      534.52     16.82 o 
   4  -1   8       41.92       48.48      5.49 o 
   5  -1   8       50.34       41.02      2.49 o 
   6  -1   8        9.84        9.86      1.45 o 
   7  -1   8      212.49      220.34      5.64 o 
   8  -1   8      116.30      113.92      3.36 o 
   9  -1   8       19.69       17.64      1.44 o 
 -10   0   8      228.05      249.55      7.08 o 
  -9   0   8        8.86       11.56      1.06 o 
  -8   0   8       43.74       39.39      1.94 o 
  -7   0   8      277.14      300.74      6.11 o 
  -6   0   8      100.25      114.72      3.37 o 
  -5   0   8      164.14      169.36      5.84 o 
  -4   0   8      438.90      448.70     12.51 o 
  -3   0   8     6910.18     7475.04     48.98 o 
  -2   0   8       48.91       24.78      2.71 o 
  -1   0   8     1156.58     1030.80     14.10 o 
   0   0   8      192.74      154.20      6.44 o 
   1   0   8     1628.52     1612.70     24.52 o 
   2   0   8      753.34      746.68     18.74 o 
   3   0   8      519.41      556.78     10.73 o 
   4   0   8      800.69      697.06     20.60 o 
   5   0   8      284.47      280.95      8.62 o 
   6   0   8        0.07        1.19      0.69 o 
   7   0   8       27.12       26.68      2.27 o 
   8   0   8        1.28        1.51      0.61 o 
   9   0   8        1.79        1.46      0.75 o 
  -9   1   8       47.00       48.81      2.07 o 
  -8   1   8       29.73       29.13      2.21 o 
  -7   1   8        1.45        0.97      0.76 o 
  -6   1   8      661.48      705.51     21.54 o 
  -5   1   8      394.44      397.58     28.49 o 
  -4   1   8     3867.66     3959.64     30.46 o 
  -3   1   8      776.38      828.17     10.69 o 
  -2   1   8      187.85      215.28      6.35 o 
  -1   1   8        2.87        3.30      0.98 o 
   0   1   8      427.67      391.62      6.15 o 
   1   1   8     1331.37     1436.03     23.46 o 
   2   1   8      921.16      890.04     21.13 o 
   3   1   8      560.20      503.49     16.81 o 
   4   1   8      151.05      173.09      6.81 o 
   5   1   8       24.62       28.75      2.61 o 
   6   1   8      144.80      131.94      5.90 o 
   7   1   8       48.44       50.08      2.68 o 
   8   1   8        2.24        1.45      0.60 o 
  -9   2   8        0.24        0.44      0.47 o 
  -8   2   8       62.89       59.96      2.79 o 
  -7   2   8       31.28       43.34      2.88 o 
  -6   2   8      212.46      222.03      4.94 o 
  -5   2   8      107.24      113.03      7.38 o 
  -4   2   8        1.12        2.00      3.20 o 
  -3   2   8      421.74      433.90      8.05 o 
  -2   2   8        5.43        8.08      1.69 o 
  -1   2   8     2044.07     2082.35     23.87 o 
   0   2   8     4080.33     4382.39     94.94 o 
   1   2   8        4.58        6.35      1.72 o 
   2   2   8     2124.25     1828.15     31.70 o 
   3   2   8        1.27        1.79      1.18 o 
   4   2   8      717.77      661.08     13.91 o 
   5   2   8      126.15      124.45      4.79 o 
   6   2   8        7.25        7.67      1.43 o 
   7   2   8      100.71       98.54      3.98 o 
   8   2   8      374.51      323.59      7.13 o 
  -9   3   8       11.75       12.78      1.12 o 
  -8   3   8      145.69      141.52      5.32 o 
  -7   3   8      228.61      200.60      7.04 o 
  -6   3   8       28.61       25.70      1.87 o 
  -5   3   8        7.06       11.00      2.04 o 
  -4   3   8       62.55       63.62      4.79 o 
  -3   3   8       53.17       57.94      4.15 o 
  -2   3   8     1064.59     1013.07     29.43 o 
  -1   3   8     1920.97     2014.96     25.99 o 
   0   3   8      110.22      115.46     10.10 o 
   1   3   8      120.99      105.18     19.10 o 
   2   3   8      949.14      784.73     21.41 o 
   3   3   8      322.47      318.49     13.97 o 
   4   3   8     2893.62     2674.89     42.62 o 
   5   3   8       17.54       20.54      3.10 o 
   6   3   8      105.68      102.71      4.38 o 
   7   3   8       18.27       15.99      1.58 o 
   8   3   8        2.66        1.38      0.71 o 
  -9   4   8        4.20        6.11      0.74 o 
  -8   4   8       12.82       14.78      2.20 o 
  -7   4   8        9.47       14.77      1.91 o 
  -6   4   8       61.31       59.48      4.20 o 
  -5   4   8       89.75      101.93      3.64 o 
  -4   4   8      322.97      312.30     11.09 o 
  -3   4   8      121.05      130.54      6.60 o 
  -2   4   8      351.30      361.35     10.24 o 
  -1   4   8       23.56       21.37      3.88 o 
   0   4   8      278.90      326.48     27.97 o 
   1   4   8      356.25      366.60     25.31 o 
   2   4   8      901.32      804.29     26.17 o 
   3   4   8        4.18        7.14      1.43 o 
   4   4   8      458.92      422.85     14.99 o 
   5   4   8      690.63      650.35     13.59 o 
   6   4   8      542.98      518.78     11.29 o 
   7   4   8        8.52        8.93      1.27 o 
   8   4   8        8.76        5.10      0.86 o 
  -9   5   8        0.23       -0.05      0.38 o 
  -8   5   8        5.19        7.09      1.47 o 
  -7   5   8        0.04       -0.02      1.01 o 
  -6   5   8      145.12      135.03      8.80 o 
  -5   5   8      293.66      321.12     11.73 o 
  -4   5   8       10.57       11.91      1.76 o 
  -3   5   8      687.85      745.88     16.49 o 
  -2   5   8      773.84      811.23     21.12 o 
  -1   5   8       23.55       16.23      3.99 o 
   0   5   8       13.39       19.94      4.22 o 
   1   5   8      298.99      215.26     13.58 o 
   2   5   8        2.96        3.10      1.76 o 
   3   5   8      147.33      150.00      6.62 o 
   4   5   8      114.85      106.59      6.91 o 
   5   5   8        0.02        2.09      0.85 o 
   6   5   8       30.08       24.96      2.45 o 
   7   5   8        1.91        2.05      0.66 o 
  -9   6   8        3.38        4.34      0.89 o 
  -8   6   8        7.33        8.57      1.41 o 
  -7   6   8       19.54       13.11      1.87 o 
  -6   6   8        0.25        0.76      0.93 o 
  -5   6   8       23.06       19.54      3.66 o 
  -4   6   8      200.59      229.20      8.59 o 
  -3   6   8      118.86      163.14      8.00 o 
  -2   6   8     1089.01     1154.11     26.79 o 
  -1   6   8      375.30      280.59     14.82 o 
   0   6   8      106.89       90.71      9.78 o 
   1   6   8       40.29       36.23      3.28 o 
   2   6   8      314.52      335.92      8.75 o 
   3   6   8      283.81      283.18      9.51 o 
   4   6   8       15.98       17.67      2.95 o 
   5   6   8      400.24      394.19     10.44 o 
   6   6   8       12.96       13.02      2.08 o 
   7   6   8       81.54       80.88      3.30 o 
  -8   7   8        3.64        1.35      1.87 o 
  -7   7   8        1.64        3.40      1.23 o 
  -6   7   8      365.47      367.19     23.19 o 
  -5   7   8        4.28        4.49      1.82 o 
  -4   7   8       53.07       75.21     10.00 o 
  -3   7   8       77.76       64.64     15.69 o 
  -2   7   8      457.18      464.04     17.61 o 
  -1   7   8      181.73      155.05      8.22 o 
   0   7   8      383.00      393.91     20.57 o 
   1   7   8     1893.66     2045.78     66.83 o 
   2   7   8      379.94      407.31     11.40 o 
   3   7   8      180.65      195.72      7.96 o 
   4   7   8      341.05      361.85     12.65 o 
   5   7   8        3.71        3.81      1.17 o 
   6   7   8      242.03      246.49      7.77 o 
  -8   8   8        2.07        2.65      1.08 o 
  -7   8   8      125.08      141.48     47.60 o 
  -6   8   8       82.91       64.28     11.98 o 
  -5   8   8        0.04       -0.90      0.90 o 
  -4   8   8       10.80        4.77      2.65 o 
  -3   8   8       22.44       23.28      5.70 o 
  -2   8   8        6.47        4.64      1.78 o 
  -1   8   8      298.39      229.15     15.50 o 
   0   8   8      243.47      257.08     18.98 o 
   1   8   8      178.59      184.85      7.98 o 
   2   8   8       78.76       89.05      5.42 o 
   3   8   8        3.11        3.46      1.36 o 
   4   8   8      172.90      185.41      8.55 o 
   5   8   8       31.10       28.10      2.39 o 
   6   8   8       15.62       13.25      1.51 o 
  -7   9   8       38.44       21.18      2.07 o 
  -6   9   8       29.01       22.41      5.14 o 
  -5   9   8       25.85       21.78      3.27 o 
  -4   9   8        0.08        1.45      2.00 o 
  -3   9   8      154.65      145.62      8.95 o 
  -2   9   8       24.62       19.35      4.36 o 
  -1   9   8       66.23       63.82      5.31 o 
   0   9   8       97.09       92.74      6.92 o 
   1   9   8       10.55       14.26      2.11 o 
   2   9   8       77.39       78.23      4.91 o 
   3   9   8       88.54      109.81      5.48 o 
   4   9   8      166.36      196.52      6.38 o 
   5   9   8       29.89       31.70      2.08 o 
  -6  10   8       24.95       18.99      2.12 o 
  -5  10   8        4.33        3.92      1.10 o 
  -4  10   8        6.14        3.65      1.47 o 
  -3  10   8      179.96      171.30      8.89 o 
  -2  10   8       42.13       34.50      8.56 o 
  -1  10   8        8.48        7.92      2.09 o 
   0  10   8       26.37       24.50      3.51 o 
   1  10   8      121.19      156.88      8.48 o 
   2  10   8        2.58        1.25      1.15 o 
   3  10   8       57.18       75.67      5.91 o 
   4  10   8      644.12      768.22     15.99 o 
  -5  11   8        0.57        0.77      0.59 o 
  -4  11   8        2.47        2.99      0.91 o 
  -3  11   8       57.73       44.32      3.76 o 
  -2  11   8      154.96      147.58      7.71 o 
  -1  11   8       48.04       53.60      5.87 o 
   0  11   8        1.27        0.09      1.07 o 
   1  11   8       69.38       97.54     12.23 o 
   2  11   8      108.17      122.57     14.49 o 
   3  11   8      276.17      305.51      7.55 o 
  -4  12   8        1.29        0.99      0.92 o 
  -3  12   8        8.27        5.95      1.26 o 
  -2  12   8        9.43       11.13      1.34 o 
  -1  12   8        0.00       -0.22      0.67 o 
   0  12   8       37.61       41.24      2.64 o 
   1  12   8       14.24       21.13      2.76 o 
   2  12   8      137.05      148.90      6.81 o 
  -1  13   8        0.32        0.02      0.73 o 
  -2 -15   9        0.18        1.40      0.96 o 
  -1 -15   9       27.63       25.43      3.55 o 
   0 -15   9        2.31        3.28      2.01 o 
   1 -15   9       50.10       46.53      4.11 o 
   2 -15   9      139.53       86.41     22.63 o 
   3 -15   9       76.07       55.14      3.52 o 
  -4 -14   9        9.89       11.08      1.86 o 
  -3 -14   9      319.45      236.16     27.17 o 
  -2 -14   9      232.41      153.94      6.10 o 
  -1 -14   9      126.46      139.19      8.80 o 
   0 -14   9      258.20      166.65      6.36 o 
   1 -14   9        0.12       -0.87      0.87 o 
   2 -14   9       30.97       25.12      2.53 o 
   3 -14   9      358.11      227.30     29.68 o 
   4 -14   9       14.18       11.90      2.05 o 
  -5 -13   9       35.36       34.34      2.13 o 
  -4 -13   9       28.70       38.59      2.56 o 
  -3 -13   9        0.03        0.77      0.60 o 
  -2 -13   9      370.78      384.92     73.66 o 
  -1 -13   9      105.65      138.85     14.55 o 
   0 -13   9        3.07        1.86      0.98 o 
   1 -13   9      138.45      101.35      6.10 o 
   2 -13   9       12.03       12.03      1.76 o 
   3 -13   9        4.89        4.62      1.28 o 
   4 -13   9       67.42       48.97      5.02 o 
   5 -13   9      484.10      442.19     31.13 o 
  -6 -12   9      112.92      110.05      5.81 o 
  -5 -12   9       58.79       67.30      3.16 o 
  -4 -12   9       55.21       64.08      6.70 o 
  -3 -12   9       14.03       19.41      2.02 o 
  -2 -12   9      596.33      714.60     17.54 o 
  -1 -12   9       59.72       61.91     14.53 o 
   0 -12   9       45.10       41.18      4.44 o 
   1 -12   9        3.44        1.58      0.83 o 
   2 -12   9        5.98        3.68      1.15 o 
   3 -12   9       36.23       40.66      3.22 o 
   4 -12   9       22.41       24.00      4.30 o 
   5 -12   9        4.73        2.55      1.11 o 
   6 -12   9      324.13      276.06     19.92 o 
  -7 -11   9      255.14      265.14      8.16 o 
  -6 -11   9       81.88       86.74      4.18 o 
  -5 -11   9        4.08        3.32      0.84 o 
  -4 -11   9     1432.71     1642.67     25.40 o 
  -3 -11   9        1.65        2.66      1.42 o 
  -2 -11   9      183.76      220.00      8.41 o 
  -1 -11   9      457.88      465.01     64.18 o 
   0 -11   9       22.07       25.52      2.08 o 
   1 -11   9     1466.52     1708.70     26.49 o 
   2 -11   9      157.86      171.81      5.97 o 
   3 -11   9        0.66        2.19      1.90 o 
   4 -11   9       16.70       18.67      2.23 o 
   5 -11   9       86.74       98.78      5.72 o 
   6 -11   9        7.90        8.58      1.51 o 
  -7 -10   9       20.25       19.54      1.49 o 
  -6 -10   9      315.71      340.31      8.17 o 
  -5 -10   9      114.37      129.52      5.14 o 
  -4 -10   9       15.68       14.62      1.54 o 
  -3 -10   9       34.83       35.35      2.31 o 
  -2 -10   9      390.98      421.01     20.07 o 
  -1 -10   9     1185.94     1389.73     71.35 o 
   0 -10   9      601.91      679.45     28.97 o 
   1 -10   9      572.11      646.93     25.85 o 
   2 -10   9      553.63      603.02     25.04 o 
   3 -10   9      101.26      120.67      4.19 o 
   4 -10   9       48.62       47.71      2.67 o 
   5 -10   9       28.58       38.60      2.59 o 
   6 -10   9       24.87       29.60      2.01 o 
   7 -10   9       67.44       47.20     15.92 o 
  -8  -9   9        9.05        8.76      1.64 o 
  -7  -9   9       17.39       16.94      1.43 o 
  -6  -9   9      108.52      118.89      4.15 o 
  -5  -9   9       71.65       83.72      3.47 o 
  -4  -9   9      590.31      684.20     11.49 o 
  -3  -9   9        0.53        2.38      0.72 o 
  -2  -9   9      126.63      141.49      6.27 o 
  -1  -9   9      308.08      293.48      9.29 o 
   0  -9   9      109.47      111.02      5.37 o 
   1  -9   9       74.16       88.07      3.21 o 
   2  -9   9       81.06       95.82      3.68 o 
   3  -9   9      162.84      172.56      7.00 o 
   4  -9   9      332.53      358.68      9.68 o 
   5  -9   9        3.49        4.29      0.93 o 
   6  -9   9       29.64       32.74      2.28 o 
   7  -9   9       15.46       16.09      1.32 o 
  -8  -8   9        8.58        9.00      1.12 o 
  -7  -8   9       42.73       48.29      2.74 o 
  -6  -8   9      135.86      141.57      4.42 o 
  -5  -8   9      640.30      665.71      9.25 o 
  -4  -8   9      567.35      572.48      8.82 o 
  -3  -8   9      180.11      166.86      6.32 o 
  -2  -8   9      287.45      298.05     12.63 o 
  -1  -8   9       88.07      117.89      9.32 o 
   0  -8   9      168.98      200.86     12.21 o 
   1  -8   9       18.18       22.30      2.27 o 
   2  -8   9      188.21      238.85      9.05 o 
   3  -8   9        3.39        2.73      0.75 o 
   4  -8   9        5.59        4.97      1.08 o 
   5  -8   9       92.94      100.61      4.42 o 
   6  -8   9        8.29        7.78      1.31 o 
   7  -8   9       50.66       53.22      2.53 o 
   8  -8   9       16.71       14.86      1.97 o 
  -8  -7   9       38.62       56.38      2.50 o 
  -7  -7   9        6.79        5.79      1.13 o 
  -6  -7   9      250.13      254.41      5.59 o 
  -5  -7   9      431.97      433.11      6.85 o 
  -4  -7   9        0.18        2.32      0.99 o 
  -3  -7   9      367.58      362.60     11.06 o 
  -2  -7   9      630.32      638.96     20.62 o 
  -1  -7   9       61.38       51.78      3.73 o 
   0  -7   9     1160.59     1217.45     44.08 o 
   1  -7   9      194.93      219.76     11.24 o 
   2  -7   9        5.91       10.42      1.84 o 
   3  -7   9      102.47      100.45      6.04 o 
   4  -7   9      358.02      361.77     14.33 o 
   5  -7   9       35.31       42.62      3.52 o 
   6  -7   9        9.13       10.44      1.76 o 
   7  -7   9       68.76       71.14      3.67 o 
   8  -7   9       26.64       24.77      2.00 o 
  -9  -6   9       95.86       94.45      5.33 o 
  -8  -6   9       21.28       22.89      1.75 o 
  -7  -6   9      625.65      619.76      8.82 o 
  -6  -6   9     1671.08     1691.25     14.30 o 
  -5  -6   9        0.19        0.87      0.58 o 
  -4  -6   9     1158.45     1161.30     29.29 o 
  -3  -6   9      298.61      257.69     13.22 o 
  -2  -6   9      467.61      454.05     11.01 o 
  -1  -6   9      134.55      126.22      7.38 o 
   0  -6   9       15.97       16.91      3.61 o 
   1  -6   9      609.49      583.94     22.27 o 
   2  -6   9      223.01      219.72      7.68 o 
   3  -6   9     1018.36     1088.40     38.38 o 
   4  -6   9       43.37       47.36      2.61 o 
   5  -6   9       27.75       29.30      2.94 o 
   6  -6   9       15.36       19.38      2.74 o 
   7  -6   9       73.71       77.92      3.86 o 
   8  -6   9       24.99       21.04      1.62 o 
  -9  -5   9       24.13       25.32      3.14 o 
  -8  -5   9       28.08       28.19      1.83 o 
  -7  -5   9        0.00        1.93      0.55 o 
  -6  -5   9      442.55      443.97      6.32 o 
  -5  -5   9      752.45      756.39     13.35 o 
  -4  -5   9      830.92      794.99     23.57 o 
  -3  -5   9        8.79        4.77      2.20 o 
  -2  -5   9     1796.30     1815.87     29.68 o 
  -1  -5   9        6.70       16.26      3.95 o 
   0  -5   9        2.81        3.53      1.20 o 
   1  -5   9     4114.88     4458.22    122.57 o 
   2  -5   9       84.27       99.82      4.82 o 
   3  -5   9     3758.63     3851.39    108.68 o 
   4  -5   9      113.73       96.79      5.89 o 
   5  -5   9        1.00        1.90      0.93 o 
   6  -5   9      761.53      821.96     17.50 o 
   7  -5   9      761.03      835.03     13.12 o 
   8  -5   9       39.46       42.18      2.05 o 
  -9  -4   9       70.25       67.08      3.59 o 
  -8  -4   9        2.44        1.98      0.51 o 
  -7  -4   9       14.26       14.67      1.08 o 
  -6  -4   9      848.26      849.43     14.16 o 
  -5  -4   9        1.73        1.24      0.62 o 
  -4  -4   9        1.22        6.82      2.29 o 
  -3  -4   9       10.24        9.24      1.61 o 
  -2  -4   9       71.98       76.30      3.63 o 
  -1  -4   9      322.33      338.12      9.48 o 
   0  -4   9        7.45       10.24      1.99 o 
   1  -4   9     3683.46     3899.33     67.79 o 
   2  -4   9      515.22      565.07     10.73 o 
   3  -4   9      218.17      208.47     11.50 o 
   4  -4   9      165.25      139.49     10.22 o 
   5  -4   9      652.65      721.35     15.53 o 
   6  -4   9      423.28      449.98      9.90 o 
   7  -4   9      210.08      217.12      7.08 o 
   8  -4   9      220.53      227.99      5.27 o 
  -9  -3   9       15.05       13.01      1.40 o 
  -8  -3   9        0.59        1.96      0.58 o 
  -7  -3   9       72.51       75.65      2.35 o 
  -6  -3   9      338.70      335.21      4.73 o 
  -5  -3   9      239.14      215.70     12.37 o 
  -4  -3   9        6.98        6.59      1.46 o 
  -3  -3   9       84.71       76.14      2.67 o 
  -2  -3   9        6.03        6.67      0.83 o 
  -1  -3   9     1733.53     1804.50     16.69 o 
   0  -3   9     4797.27     4942.80     42.86 o 
   1  -3   9     1108.31     1145.16     12.18 o 
   2  -3   9     1283.93     1267.34     25.24 o 
   3  -3   9      143.87      125.29      8.74 o 
   4  -3   9       33.24       32.93      4.86 o 
   5  -3   9       45.89       43.88      3.06 o 
   6  -3   9       35.43       37.28      2.88 o 
   7  -3   9      550.11      565.62      9.58 o 
   8  -3   9        4.04        6.56      0.97 o 
  -9  -2   9       21.80       22.58      1.85 o 
  -8  -2   9      251.90      267.20      4.53 o 
  -7  -2   9      101.82      105.15      2.94 o 
  -6  -2   9      393.10      393.09      6.40 o 
  -5  -2   9      262.16      249.07      8.93 o 
  -4  -2   9       12.42       16.63      2.14 o 
  -3  -2   9      211.97      204.60      6.54 o 
  -2  -2   9       59.49       47.28      1.92 o 
  -1  -2   9     5797.41     6259.25     54.94 o 
   0  -2   9      958.19      914.48     12.90 o 
   1  -2   9      187.86      224.90      9.77 o 
   2  -2   9       59.45       72.38      6.01 o 
   3  -2   9       39.66       44.16      5.13 o 
   4  -2   9        7.21       18.31      3.66 o 
   5  -2   9      754.11      692.04     13.10 o 
   6  -2   9       35.55       39.16      3.42 o 
   7  -2   9      402.96      384.73      8.09 o 
   8  -2   9      515.36      514.66      6.80 o 
  -9  -1   9       52.02       55.32      2.27 o 
  -8  -1   9        3.99        4.63      0.72 o 
  -7  -1   9      370.47      376.21      6.09 o 
  -6  -1   9      270.40      275.08      8.09 o 
  -5  -1   9      342.74      344.04     10.30 o 
  -4  -1   9     2504.33     2470.67     49.11 o 
  -3  -1   9       54.52       40.78      2.94 o 
  -2  -1   9     3044.34     2944.13     29.88 o 
  -1  -1   9      324.52      288.31      5.97 o 
   0  -1   9      411.16      384.92     11.98 o 
   1  -1   9        2.76        3.95      1.52 o 
   2  -1   9     1696.93     1636.57     29.35 o 
   3  -1   9     3040.35     3008.00     42.78 o 
   4  -1   9      240.75      242.52     12.71 o 
   5  -1   9      109.59      104.82      4.08 o 
   6  -1   9      264.05      254.23      8.63 o 
   7  -1   9       59.34       61.33      3.35 o 
   8  -1   9       64.75       60.01      2.31 o 
  -9   0   9      130.28      134.33      3.82 o 
  -8   0   9      315.48      304.69      5.30 o 
  -7   0   9      179.34      186.35      4.83 o 
  -6   0   9     1030.64     1125.09     14.49 o 
  -5   0   9      443.83      402.17      9.12 o 
  -4   0   9     1797.74     1816.63     26.41 o 
  -3   0   9       61.84       55.62      3.36 o 
  -2   0   9       52.65       51.08      3.94 o 
  -1   0   9      540.61      501.98      8.20 o 
   0   0   9      887.94      847.23     18.65 o 
   1   0   9       13.11       13.42      2.24 o 
   2   0   9     2697.44     2761.21     39.05 o 
   3   0   9      894.71      821.00     22.36 o 
   4   0   9     2673.77     2602.92     42.34 o 
   5   0   9        0.75        1.09      1.24 o 
   6   0   9      122.70      110.10      7.77 o 
   7   0   9      622.62      550.63     11.74 o 
   8   0   9      118.40      106.73      3.51 o 
  -9   1   9       51.52       57.49      2.39 o 
  -8   1   9       20.23       21.09      1.55 o 
  -7   1   9      636.94      674.20     16.02 o 
  -6   1   9     1007.21     1090.16     11.79 o 
  -5   1   9      900.74      858.72     55.10 o 
  -4   1   9      146.49      137.24      5.72 o 
  -3   1   9      392.05      360.54      7.81 o 
  -2   1   9      450.26      451.04     12.26 o 
  -1   1   9      690.72      663.77     12.39 o 
   0   1   9       95.93      128.03      7.43 o 
   1   1   9      119.47      125.06      7.41 o 
   2   1   9     3531.43     3377.83     44.94 o 
   3   1   9     1078.36      928.77     24.35 o 
   4   1   9      119.14      104.41      6.19 o 
   5   1   9      768.08      736.38     16.11 o 
   6   1   9        1.12        2.50      1.20 o 
   7   1   9      156.95      150.91      5.96 o 
   8   1   9        2.89        1.68      0.57 o 
  -9   2   9       12.47       14.12      1.18 o 
  -8   2   9        0.11        0.55      0.57 o 
  -7   2   9       22.37       20.93      2.04 o 
  -6   2   9        5.89        7.08      0.97 o 
  -5   2   9        2.13        3.60      0.88 o 
  -4   2   9        5.66        6.27      1.51 o 
  -3   2   9        1.38        0.84      0.49 o 
  -2   2   9      251.98      272.64     10.09 o 
  -1   2   9     1401.52     1366.88     19.86 o 
   0   2   9       99.90      102.45      6.92 o 
   1   2   9       99.70      125.03      7.56 o 
   2   2   9       15.55       26.21      4.06 o 
   3   2   9       32.44       27.02      4.21 o 
   4   2   9     3627.13     3438.09     32.15 o 
   5   2   9      223.42      206.57      6.22 o 
   6   2   9        1.49        0.68      0.92 o 
   7   2   9      379.05      387.49     10.46 o 
   8   2   9       13.81       12.05      1.02 o 
  -9   3   9       58.68       61.02      2.24 o 
  -8   3   9       15.49       14.45      2.16 o 
  -7   3   9       14.39       19.39      1.96 o 
  -6   3   9       51.86       42.06      2.62 o 
  -5   3   9       12.96       12.64      1.23 o 
  -4   3   9      272.32      239.01      9.38 o 
  -3   3   9      214.06      201.62     11.33 o 
  -2   3   9      955.89     1059.38     21.37 o 
  -1   3   9       43.33       34.80      3.43 o 
   0   3   9      380.02      397.56     14.04 o 
   1   3   9     1031.72     1103.54     23.10 o 
   2   3   9      369.94      325.75     14.63 o 
   3   3   9     3273.45     3195.60     47.36 o 
   4   3   9      512.87      468.27      8.27 o 
   5   3   9       15.36       16.42      1.85 o 
   6   3   9       89.80       76.54      3.80 o 
   7   3   9        0.06        1.55      0.66 o 
   8   3   9        1.26        1.36      0.54 o 
  -9   4   9       30.67       36.49      1.94 o 
  -8   4   9       18.80       22.04      2.49 o 
  -7   4   9        2.47        2.99      1.13 o 
  -6   4   9      100.89       78.62      5.79 o 
  -5   4   9      140.84      123.15      6.09 o 
  -4   4   9      616.84      632.30     13.61 o 
  -3   4   9       23.45       32.16      3.41 o 
  -2   4   9        5.48        4.28      1.68 o 
  -1   4   9      386.67      401.55     12.74 o 
   0   4   9       29.42       37.26      4.45 o 
   1   4   9      154.94      207.72     10.00 o 
   2   4   9        0.60        1.68      1.30 o 
   3   4   9        2.98        4.61      1.06 o 
   4   4   9      189.62      172.62      5.83 o 
   5   4   9       30.84       31.04      2.94 o 
   6   4   9      151.89      157.84      5.96 o 
   7   4   9        5.61        8.56      1.16 o 
  -9   5   9       11.04       11.52      1.98 o 
  -8   5   9      128.76      150.34      5.47 o 
  -7   5   9       37.17       26.95      2.96 o 
  -6   5   9        8.40       12.30      2.03 o 
  -5   5   9      613.79      558.89     30.58 o 
  -4   5   9     1640.81     1648.73     57.03 o 
  -3   5   9       19.41       13.60      2.38 o 
  -2   5   9      815.24      883.13     22.25 o 
  -1   5   9        0.49        0.87      0.79 o 
   0   5   9      210.89      198.30     40.59 o 
   2   5   9      161.64      158.44      4.97 o 
   3   5   9       45.20       43.99      3.70 o 
   4   5   9      375.99      373.06     10.43 o 
   5   5   9       49.76       48.78      3.65 o 
   6   5   9        0.30        0.66      0.81 o 
   7   5   9      141.60      139.87     11.40 o 
  -8   6   9       21.49       29.47      6.88 o 
  -7   6   9        1.31        0.93      0.94 o 
  -6   6   9       37.11       26.31      4.40 o 
  -5   6   9       79.10       73.31      9.25 o 
  -4   6   9     1387.21     1374.16    131.73 o 
  -3   6   9       80.36       84.77      7.78 o 
  -2   6   9       61.67       57.85      6.19 o 
  -1   6   9       55.30       55.07      4.64 o 
   0   6   9        0.33        0.65      1.09 o 
   1   6   9     1643.57     1776.79     44.67 o 
   2   6   9      773.91      788.60     20.22 o 
   3   6   9      417.33      424.63     11.71 o 
   4   6   9       34.05       30.38      3.06 o 
   5   6   9        0.12        0.53      0.79 o 
   6   6   9        4.43        7.06      1.22 o 
   7   6   9        6.73        3.32      1.05 o 
  -8   7   9        0.23       -0.25      0.96 o 
  -7   7   9        0.36        0.38      0.65 o 
  -6   7   9       20.59       16.92      2.43 o 
  -5   7   9        0.31       -0.33      0.88 o 
  -4   7   9     1093.84     1167.87     39.05 o 
  -3   7   9      156.81      138.59     12.55 o 
  -2   7   9       47.94       59.62      4.95 o 
  -1   7   9      394.15      330.27     12.09 o 
   0   7   9      307.68      319.26     11.73 o 
   1   7   9      496.55      498.00     21.30 o 
   2   7   9      861.03      980.54     17.85 o 
   3   7   9      348.06      373.82     10.99 o 
   4   7   9       81.96       87.51      4.92 o 
   5   7   9       48.77       51.52      3.32 o 
   6   7   9       36.78       32.93      2.63 o 
  -7   8   9       22.96       25.80     10.66 o 
  -6   8   9        8.27        8.80      1.86 o 
  -5   8   9        2.12        0.86      1.15 o 
  -4   8   9       59.51       61.49      8.88 o 
  -3   8   9      256.10      258.33     18.30 o 
  -2   8   9       67.74       78.56      9.16 o 
  -1   8   9      224.43      216.25      9.83 o 
   0   8   9      295.88      300.99     17.02 o 
   1   8   9      144.34      185.36     11.13 o 
   2   8   9       70.63       73.35      4.90 o 
   3   8   9        0.89        1.56      1.05 o 
   4   8   9      202.34      220.12      7.13 o 
   5   8   9       15.48       17.15      1.69 o 
  -7   9   9        0.48        1.62      1.03 o 
  -6   9   9       37.11       28.08      4.05 o 
  -5   9   9      123.49      113.06     28.28 o 
  -4   9   9        0.50        0.13      1.20 o 
  -3   9   9        2.23        1.24      1.56 o 
  -2   9   9       19.72       19.40      2.92 o 
  -1   9   9       21.26       33.73      3.85 o 
   0   9   9        7.23        3.51      1.78 o 
   1   9   9       10.82        9.27      1.84 o 
   2   9   9        0.67        3.55      1.29 o 
   3   9   9       12.84       10.78      2.26 o 
   4   9   9       47.90       46.48      2.84 o 
   5   9   9        7.92        8.35      1.65 o 
  -6  10   9       45.42       21.53      6.20 o 
  -5  10   9        8.32        5.58      1.16 o 
  -4  10   9       23.30       21.83      2.99 o 
  -3  10   9       37.05       39.42      4.17 o 
  -2  10   9       35.52       38.27      4.76 o 
  -1  10   9       39.85       29.23      2.77 o 
   0  10   9       94.29      110.65      8.95 o 
   1  10   9       21.91       21.17      3.12 o 
   2  10   9       13.12       14.89      1.85 o 
   3  10   9      207.75      231.71      7.46 o 
   4  10   9        9.09        8.49      1.14 o 
  -5  11   9        3.07        3.50      0.87 o 
  -4  11   9       12.91        9.50      1.59 o 
  -3  11   9        7.11        4.86      1.34 o 
  -2  11   9       26.28       18.46      3.10 o 
  -1  11   9      118.49      116.78      5.15 o 
   0  11   9        1.96        0.90      1.11 o 
   1  11   9       20.86       30.45      3.05 o 
   2  11   9        1.78        1.88      1.03 o 
   3  11   9       67.20       57.27      4.13 o 
  -4  12   9        6.49        9.21      1.62 o 
  -3  12   9       36.01       28.08      3.32 o 
  -2  12   9        9.18        9.23      1.48 o 
  -1  12   9       51.11       49.23      3.96 o 
   0  12   9        0.03        0.17      0.55 o 
   1  12   9      121.57      118.62      6.19 o 
  -2 -15  10       13.59       14.82      2.24 o 
  -1 -15  10       15.71       13.83      2.74 o 
   0 -15  10        3.02        1.78      1.35 o 
   1 -15  10        0.04       -0.11      0.77 o 
   2 -15  10        0.01        0.15      0.63 o 
  -4 -14  10      130.51      139.79      6.28 o 
  -3 -14  10      108.91       72.69      7.41 o 
  -2 -14  10        3.77        4.62      1.43 o 
  -1 -14  10       22.29       27.21      3.89 o 
   0 -14  10        0.02        0.14      0.82 o 
   1 -14  10       40.75       29.21      3.14 o 
   2 -14  10       78.98       56.21      4.00 o 
   3 -14  10       57.28       39.80      2.32 o 
   4 -14  10       23.60       18.57      2.29 o 
  -5 -13  10        0.62        0.60      0.69 o 
  -4 -13  10        0.18        1.29      0.54 o 
  -3 -13  10      149.33      161.06      5.75 o 
  -2 -13  10        8.77       10.22      2.39 o 
  -1 -13  10        3.19        3.77      1.12 o 
   0 -13  10        0.45       -0.60      1.52 o 
   1 -13  10       36.22       27.43      3.15 o 
   2 -13  10       15.20       11.39      2.20 o 
   3 -13  10       16.62       13.90      2.16 o 
   4 -13  10        1.91        1.48      0.79 o 
   5 -13  10       51.77       42.13      2.55 o 
  -6 -12  10       15.74       16.23      2.32 o 
  -5 -12  10       53.28       60.56      2.90 o 
  -4 -12  10       61.73       69.09      5.76 o 
  -3 -12  10       35.32       38.16      2.76 o 
  -2 -12  10       58.32       78.79      4.82 o 
  -1 -12  10       27.07       25.27      2.79 o 
   0 -12  10        7.74        9.89      2.47 o 
   1 -12  10        0.11        0.82      0.80 o 
   2 -12  10        2.18        1.87      1.02 o 
   3 -12  10       34.39       37.44      3.02 o 
   4 -12  10       17.21       19.50      2.45 o 
   5 -12  10        6.88       11.50      1.75 o 
   6 -12  10       39.12       29.23      1.94 o 
  -7 -11  10       10.18        6.98      1.34 o 
  -6 -11  10        0.89        0.92      0.72 o 
  -5 -11  10      230.25      253.03      7.27 o 
  -4 -11  10       17.79       19.82      1.82 o 
  -3 -11  10       28.85       29.64      3.75 o 
  -2 -11  10      195.46      221.22      8.71 o 
  -1 -11  10       12.90       11.27      2.46 o 
   0 -11  10      357.90      398.99     14.05 o 
   1 -11  10      359.23      424.17     12.66 o 
   2 -11  10       15.09       18.72      2.02 o 
   3 -11  10        4.95        8.86      1.61 o 
   4 -11  10      218.63      254.83     10.71 o 
   5 -11  10        2.04        1.69      0.83 o 
   6 -11  10       59.78       58.62      7.36 o 
  -7 -10  10       46.70       46.90      3.02 o 
  -6 -10  10       33.03       37.67      2.67 o 
  -5 -10  10      312.53      376.70      8.56 o 
  -4 -10  10        8.60        9.93      1.36 o 
  -3 -10  10        0.90       -0.12      0.83 o 
  -2 -10  10     1781.76     2057.50     66.10 o 
  -1 -10  10     1964.25     2238.81    125.36 o 
   0 -10  10        0.40        2.30      0.73 o 
   1 -10  10      306.94      344.26     17.53 o 
   2 -10  10      281.30      280.50      8.43 o 
   3 -10  10      154.54      169.23      5.00 o 
   4 -10  10      129.72      134.90      5.61 o 
   5 -10  10        5.59        2.89      0.75 o 
   6 -10  10      126.63      150.28      4.95 o 
   7 -10  10        0.03        1.67      1.11 o 
  -8  -9  10       45.93       49.89      3.45 o 
  -7  -9  10        2.36        4.75      1.00 o 
  -6  -9  10       91.22       92.39      3.59 o 
  -5  -9  10      224.88      248.57      5.84 o 
  -4  -9  10      622.90      655.19     10.10 o 
  -3  -9  10      631.78      706.97     10.60 o 
  -2  -9  10       17.77       16.90      1.50 o 
  -1  -9  10      167.78      179.07      9.10 o 
   0  -9  10        0.74        1.15      0.60 o 
   1  -9  10       34.82       38.00      2.29 o 
   2  -9  10       39.25       51.19      2.69 o 
   3  -9  10       16.55       13.26      1.37 o 
   4  -9  10       99.87      127.13      4.88 o 
   5  -9  10        4.45        2.87      0.89 o 
   6  -9  10       14.01       17.67      1.63 o 
   7  -9  10       12.13       12.52      1.10 o 
  -8  -8  10        3.70        4.43      0.81 o 
  -7  -8  10        5.94        5.63      1.29 o 
  -6  -8  10      150.28      161.71      4.63 o 
  -5  -8  10       35.18       43.48      2.64 o 
  -4  -8  10       40.39       43.83      2.57 o 
  -3  -8  10      469.64      503.34     10.34 o 
  -2  -8  10      173.31      144.22      7.67 o 
  -1  -8  10       22.09       16.46      2.35 o 
   0  -8  10       62.67       69.78      7.49 o 
   1  -8  10       31.60       29.23      3.03 o 
   2  -8  10        0.91        4.05      0.91 o 
   3  -8  10        0.02        0.20      0.57 o 
   4  -8  10      317.38      331.35      7.44 o 
   5  -8  10       19.61       18.95      2.17 o 
   6  -8  10        2.30        3.56      1.00 o 
   7  -8  10      340.12      388.26      7.47 o 
  -8  -7  10       15.68       18.22      1.75 o 
  -7  -7  10      105.23      107.42      4.45 o 
  -6  -7  10       40.99       44.17      2.40 o 
  -5  -7  10        3.36        4.43      0.89 o 
  -4  -7  10     1206.83     1315.64     13.32 o 
  -3  -7  10     3768.29     3960.30     37.37 o 
  -2  -7  10       80.65       97.33      5.46 o 
  -1  -7  10      850.40      867.94     17.94 o 
   0  -7  10      209.73      233.43      7.23 o 
   1  -7  10      419.03      430.35     14.07 o 
   2  -7  10      387.17      429.80     11.56 o 
   3  -7  10        0.32        1.21      0.67 o 
   4  -7  10      101.87      115.01      4.21 o 
   5  -7  10       44.15       47.27      3.73 o 
   6  -7  10       21.83       30.63      2.83 o 
   7  -7  10       10.62       13.27      1.59 o 
   8  -7  10        8.32        9.01      1.16 o 
  -9  -6  10        6.94        5.97      1.40 o 
  -8  -6  10       82.28       88.99      4.06 o 
  -7  -6  10       63.30       65.13      3.23 o 
  -6  -6  10       12.40       14.83      1.49 o 
  -5  -6  10        1.01        2.66      0.59 o 
  -4  -6  10       22.05       21.26      1.69 o 
  -3  -6  10      236.02      215.61     10.35 o 
  -2  -6  10     4550.40     4661.25    136.45 o 
  -1  -6  10      473.81      471.13     14.82 o 
   0  -6  10       28.32       40.25      4.35 o 
   1  -6  10     1174.21     1275.41     47.86 o 
   2  -6  10       80.83       83.30      4.80 o 
   3  -6  10     1941.97     2085.07     40.35 o 
   4  -6  10      301.42      323.57      8.65 o 
   5  -6  10       10.88       11.03      1.92 o 
   6  -6  10        0.14        2.47      1.37 o 
   7  -6  10       12.58       12.43      1.76 o 
   8  -6  10        7.51        5.27      0.79 o 
  -9  -5  10       15.56       22.73      2.88 o 
  -8  -5  10      115.03      121.99      4.22 o 
  -7  -5  10      166.97      174.08      4.46 o 
  -6  -5  10      408.56      428.30      6.16 o 
  -5  -5  10      221.49      220.48      6.24 o 
  -4  -5  10        9.85       22.09      4.11 o 
  -3  -5  10      402.80      408.97     10.60 o 
  -2  -5  10      507.69      495.64     15.92 o 
  -1  -5  10      441.33      496.97      9.51 o 
   0  -5  10     1089.57     1096.51     21.29 o 
   1  -5  10       47.12       39.50      2.78 o 
   2  -5  10      121.27      125.41      7.99 o 
   3  -5  10      100.65      117.59      9.22 o 
   4  -5  10       66.45       70.30      3.74 o 
   5  -5  10      158.42      178.07      7.20 o 
   6  -5  10       17.60       15.66      2.30 o 
   7  -5  10       12.03       12.00      1.70 o 
   8  -5  10       35.07       34.36      1.73 o 
  -9  -4  10        1.62        1.41      1.23 o 
  -8  -4  10       75.69       77.81      3.58 o 
  -7  -4  10       11.20       11.54      1.05 o 
  -6  -4  10      145.00      149.63      3.38 o 
  -5  -4  10        0.03        1.08      0.53 o 
  -4  -4  10      200.48      203.40     11.76 o 
  -3  -4  10       15.26       16.31      2.05 o 
  -2  -4  10     3384.56     3544.27     84.68 o 
  -1  -4  10     1384.81     1519.33     21.90 o 
   0  -4  10      209.36      191.18      8.65 o 
   1  -4  10     2196.83     2299.59     33.54 o 
   2  -4  10      215.15      184.34     10.28 o 
   3  -4  10        7.24       11.48      2.91 o 
   4  -4  10     1651.15     1682.41     31.32 o 
   5  -4  10        4.15        5.71      1.46 o 
   6  -4  10     2612.84     2781.48     68.94 o 
   7  -4  10      472.55      489.88     12.72 o 
   8  -4  10       81.54       95.19      3.00 o 
  -9  -3  10        1.74        3.23      0.88 o 
  -8  -3  10      413.91      433.94      6.49 o 
  -7  -3  10      191.32      192.63      3.92 o 
  -6  -3  10      119.21      117.89      2.81 o 
  -5  -3  10      369.03      410.82     20.40 o 
  -4  -3  10      129.16      115.08      5.76 o 
  -3  -3  10      363.26      338.57      7.01 o 
  -2  -3  10      653.64      658.89     11.61 o 
  -1  -3  10      498.76      546.57      9.86 o 
   0  -3  10      276.07      267.29     10.30 o 
   1  -3  10     1432.84     1379.50     25.75 o 
   2  -3  10       13.20       23.05      3.63 o 
   3  -3  10       13.13       20.59      3.79 o 
   4  -3  10     1194.34     1227.37     21.34 o 
   5  -3  10       20.63       15.95      1.86 o 
   6  -3  10      435.94      433.63      9.65 o 
   7  -3  10        5.44        6.51      1.19 o 
   8  -3  10      304.82      307.25      7.43 o 
  -9  -2  10        0.69        2.32      0.68 o 
  -8  -2  10      151.92      163.58      4.07 o 
  -7  -2  10      173.84      186.01      4.16 o 
  -6  -2  10       24.94       23.50      1.26 o 
  -5  -2  10      148.72      149.02      6.98 o 
  -4  -2  10      437.94      405.91     10.53 o 
  -3  -2  10      107.02      121.58      4.24 o 
  -2  -2  10      439.44      454.70      6.32 o 
  -1  -2  10       20.16       21.71      2.08 o 
   0  -2  10        3.24        6.93      1.31 o 
   1  -2  10     2220.10     2163.17     33.02 o 
   2  -2  10       27.43       35.49      4.50 o 
   3  -2  10       40.28       48.03      5.67 o 
   4  -2  10      672.70      629.13     21.58 o 
   5  -2  10      470.49      456.34      8.75 o 
   6  -2  10      342.21      344.19     10.07 o 
   7  -2  10       40.02       38.58      2.53 o 
   8  -2  10       45.18       43.33      2.03 o 
  -9  -1  10        1.60        1.73      0.49 o 
  -8  -1  10      150.87      160.17      4.16 o 
  -7  -1  10       98.19      124.74      3.69 o 
  -6  -1  10      755.08      771.65     25.70 o 
  -5  -1  10     1715.19     1697.79     26.47 o 
  -4  -1  10      964.94      976.44     19.19 o 
  -3  -1  10     1388.17     1333.62     27.33 o 
  -2  -1  10     4684.21     4770.71    109.18 o 
  -1  -1  10     1175.98     1203.55     16.26 o 
   0  -1  10     1423.37     1417.47     42.81 o 
   1  -1  10      416.04      403.63     14.27 o 
   2  -1  10       13.96       18.45      3.38 o 
   3  -1  10      577.19      543.10     18.95 o 
   4  -1  10      496.14      479.27     11.08 o 
   5  -1  10       16.02       13.52      2.00 o 
   6  -1  10      146.14      137.50      6.30 o 
   7  -1  10      173.97      156.78      5.19 o 
   8  -1  10        0.64        1.66      0.48 o 
  -9   0  10       13.08       19.48      1.63 o 
  -8   0  10      667.28      680.50      9.77 o 
  -7   0  10      975.48     1062.96     16.62 o 
  -6   0  10     1079.81     1166.86     15.00 o 
  -5   0  10      577.32      579.55     13.18 o 
  -4   0  10      141.67      134.12      5.89 o 
  -3   0  10      303.45      263.18      7.47 o 
  -2   0  10     1881.47     1918.31     24.83 o 
  -1   0  10      930.70      925.98     11.51 o 
   0   0  10     2000.27     1893.42     30.04 o 
   1   0  10        1.12        2.61      2.47 o 
   2   0  10        5.14        3.59      1.83 o 
   3   0  10     1275.99     1223.55     28.77 o 
   4   0  10       52.45       63.94      4.07 o 
   5   0  10      345.10      346.36      8.48 o 
   6   0  10      302.27      274.18     12.61 o 
   7   0  10        3.77        3.22      0.91 o 
   8   0  10       46.45       40.95      2.00 o 
  -9   1  10        1.14        1.46      0.57 o 
  -8   1  10        0.00        0.63      0.76 o 
  -7   1  10     1132.02     1141.09     16.85 o 
  -6   1  10      436.40      456.17      7.73 o 
  -5   1  10        7.92        7.92      1.10 o 
  -4   1  10      545.57      656.91     12.73 o 
  -3   1  10       34.88       34.32      3.16 o 
  -2   1  10     1103.61     1034.86     19.13 o 
  -1   1  10       43.93       45.58      3.79 o 
   0   1  10      132.06      146.80      8.51 o 
   1   1  10      446.39      420.47     10.68 o 
   2   1  10     1002.54      977.26     25.31 o 
   3   1  10      597.64      576.39     20.12 o 
   4   1  10        1.87        2.12      0.81 o 
   5   1  10        8.70        9.27      2.02 o 
   6   1  10      150.63      155.52      9.54 o 
   7   1  10       61.44       64.65      3.79 o 
   8   1  10        5.46        3.33      0.57 o 
  -9   2  10        1.59        1.07      0.62 o 
  -8   2  10       67.23       59.75      2.61 o 
  -7   2  10      355.31      337.48     11.11 o 
  -6   2  10       56.46       53.71      3.36 o 
  -5   2  10       47.93       43.28      2.24 o 
  -4   2  10      222.99      229.95     17.84 o 
  -3   2  10       52.03       59.37      5.45 o 
  -2   2  10      231.89      212.61      9.08 o 
  -1   2  10        7.46       11.14      1.54 o 
   0   2  10      797.27      797.37     20.66 o 
   1   2  10     1290.23     1340.58     26.38 o 
   2   2  10      117.66      101.98      8.42 o 
   3   2  10      592.03      534.78     19.75 o 
   4   2  10       69.69       58.44      3.42 o 
   5   2  10        5.83        7.89      1.38 o 
   6   2  10      434.14      395.19     13.64 o 
   7   2  10        3.88        3.97      0.95 o 
   8   2  10       28.92       29.31      1.99 o 
  -9   3  10        9.19        9.60      0.99 o 
  -8   3  10       45.41       47.86      2.85 o 
  -7   3  10       28.29       19.40      2.35 o 
  -6   3  10        3.13        5.52      1.49 o 
  -5   3  10        5.80        4.54      0.89 o 
  -4   3  10      130.09      143.66      8.88 o 
  -3   3  10        3.65        3.14      1.41 o 
  -2   3  10      188.97      194.96      9.33 o 
  -1   3  10     1044.60     1068.01     15.43 o 
   0   3  10     1198.34     1274.21     27.02 o 
   1   3  10        3.15        5.22      1.91 o 
   2   3  10       11.35        8.90      2.42 o 
   3   3  10      137.84      122.05      4.87 o 
   4   3  10      128.79      105.78      4.52 o 
   5   3  10        0.32       -0.05      0.66 o 
   6   3  10      200.27      179.67      6.17 o 
   7   3  10      160.22      150.98      5.22 o 
  -9   4  10        0.64        0.85      0.55 o 
  -8   4  10       44.96       47.15      3.48 o 
  -7   4  10        3.19        2.57      1.72 o 
  -6   4  10       31.51       32.39      2.66 o 
  -5   4  10        6.01        7.64      1.32 o 
  -4   4  10      732.19      743.51     11.18 o 
  -3   4  10      283.46      274.50     12.87 o 
  -2   4  10      109.10      117.79      7.80 o 
  -1   4  10      314.27      304.14     14.13 o 
   0   4  10     2347.85     2393.63     38.51 o 
   1   4  10       38.44       37.30      4.47 o 
   2   4  10      199.56      207.15      6.40 o 
   3   4  10      114.84      104.64      5.27 o 
   4   4  10      927.46      904.86     17.87 o 
   5   4  10      651.32      676.64     15.86 o 
   6   4  10      125.71      116.10      4.21 o 
   7   4  10      207.09      208.95      6.35 o 
  -9   5  10       11.46       10.79      1.42 o 
  -8   5  10        0.01        0.08      0.54 o 
  -7   5  10       11.07        8.77      1.58 o 
  -6   5  10      619.03      676.28     27.29 o 
  -5   5  10      354.59      394.95     13.08 o 
  -4   5  10     1051.46     1074.37     22.92 o 
  -3   5  10       53.19       54.89      6.00 o 
  -2   5  10      315.27      320.76     13.42 o 
  -1   5  10      144.23      156.01     10.43 o 
   0   5  10      144.82      156.67      9.78 o 
   1   5  10      160.97      155.80      5.64 o 
   2   5  10      174.24      163.28      5.26 o 
   3   5  10       46.00       48.89      3.70 o 
   4   5  10     2254.95     2359.11     30.94 o 
   5   5  10        3.94        4.66      1.17 o 
   6   5  10        5.72        6.54      1.52 o 
   7   5  10        0.06        0.38      1.10 o 
  -8   6  10        0.46        1.33      0.62 o 
  -7   6  10       25.34       19.91      3.81 o 
  -6   6  10      106.05      122.22      6.97 o 
  -5   6  10        0.04       -0.69      1.04 o 
  -4   6  10      407.59      427.50     60.06 o 
  -3   6  10      190.12      211.74     25.31 o 
  -2   6  10      147.45      147.84     12.68 o 
  -1   6  10        2.31        3.49      1.18 o 
   0   6  10       63.51       58.79      4.11 o 
   1   6  10      695.48      719.53     12.52 o 
   2   6  10     1332.73     1385.95     23.61 o 
   3   6  10      164.98      170.07      8.88 o 
   4   6  10        1.89        1.71      0.96 o 
   5   6  10       95.27       98.44      4.65 o 
   6   6  10        0.37        1.31      0.54 o 
  -8   7  10        8.93        9.34      1.21 o 
  -7   7  10        0.56        1.80      0.74 o 
  -6   7  10       22.72       28.92      3.06 o 
  -5   7  10       75.88       53.39     21.82 o 
  -4   7  10      157.74      169.21     13.61 o 
  -3   7  10     1263.60     1221.28     38.33 o 
  -2   7  10       24.28       17.78      4.75 o 
  -1   7  10      256.20      275.30     11.02 o 
   0   7  10        4.81       10.13      1.63 o 
   1   7  10      128.05      137.38      7.83 o 
   2   7  10      271.05      265.77      9.23 o 
   3   7  10       18.05       18.40      2.97 o 
   4   7  10      129.30      142.70      5.90 o 
   5   7  10       28.91       25.96      2.18 o 
   6   7  10        1.78        1.02      0.64 o 
  -7   8  10       22.70       31.10      3.75 o 
  -6   8  10        5.53        4.38      1.32 o 
  -5   8  10       18.01        8.55      2.91 o 
  -4   8  10        1.18        1.43      1.92 o 
  -3   8  10      124.77      143.62      7.38 o 
  -2   8  10      159.92      154.50     12.57 o 
  -1   8  10       24.75       29.39      4.31 o 
   0   8  10      662.02      753.09     15.19 o 
   1   8  10       48.30       53.56      4.17 o 
   2   8  10       29.45       34.12      3.37 o 
   3   8  10      274.04      309.59     16.22 o 
   4   8  10       25.80       23.36      2.18 o 
   5   8  10       25.09       26.60      1.46 o 
  -7   9  10        0.60        2.63      1.09 o 
  -6   9  10       17.51       12.19      3.44 o 
  -5   9  10       42.23       41.85      5.56 o 
  -4   9  10       14.77       14.23      2.61 o 
  -3   9  10        0.31        0.49      1.51 o 
  -2   9  10       60.21       56.99      5.25 o 
  -1   9  10        1.76        3.34      1.30 o 
   0   9  10      160.85      125.06      5.79 o 
   1   9  10        1.90        2.25      1.14 o 
   2   9  10       27.39       30.63      3.73 o 
   3   9  10      236.15      244.06      8.18 o 
   4   9  10       13.32       12.61      1.30 o 
  -6  10  10        0.19       -0.24      0.76 o 
  -5  10  10       82.33       77.50      7.32 o 
  -4  10  10       62.04       68.04      8.61 o 
  -3  10  10       31.49       28.32      4.13 o 
  -2  10  10       10.01        9.59      1.73 o 
  -1  10  10      177.89      153.25      7.96 o 
   0  10  10      178.17      180.62      8.20 o 
   1  10  10        1.91        3.53      2.02 o 
   2  10  10      588.60      664.23     19.26 o 
   3  10  10      103.90      104.03     13.45 o 
  -5  11  10      133.65      116.36      5.73 o 
  -4  11  10        1.90        0.62      0.68 o 
  -3  11  10        0.12       -0.53      0.53 o 
  -2  11  10        8.76        8.67      1.80 o 
  -1  11  10       40.94       38.81      4.75 o 
   0  11  10        7.94        7.15      1.51 o 
   1  11  10       11.27        4.22      1.54 o 
   2  11  10      150.54      152.47      7.18 o 
  -3  12  10       14.07       10.73      1.79 o 
  -2  12  10       11.29        6.27      1.52 o 
  -1  12  10       13.48       11.80      1.39 o 
   0  12  10       25.87       22.58      2.59 o 
  -2 -15  11       21.64       28.13      2.97 o 
  -1 -15  11      296.94      200.51     82.82 o 
   0 -15  11        0.94        0.97      0.97 o 
   1 -15  11        8.54        8.37      1.73 o 
   2 -15  11        1.06        1.47      0.95 o 
  -4 -14  11       68.11       64.48      4.05 o 
  -3 -14  11       20.37       22.55      2.01 o 
  -2 -14  11        9.44        9.62      1.73 o 
  -1 -14  11       25.96       32.99      4.29 o 
   0 -14  11        4.74        2.72      1.19 o 
   1 -14  11       57.10       43.06      5.01 o 
   2 -14  11       32.61       22.74      1.82 o 
   3 -14  11      188.06      125.05      3.80 o 
  -5 -13  11       76.16       71.59      4.54 o 
  -4 -13  11       26.21       31.33      2.30 o 
  -3 -13  11       71.52       82.07      4.13 o 
  -2 -13  11       54.56       55.57      7.90 o 
  -1 -13  11      159.43      192.94     18.36 o 
   0 -13  11        2.04       -0.14      1.14 o 
   1 -13  11        8.82        7.63      1.38 o 
   2 -13  11      242.52      190.39     18.29 o 
   3 -13  11        0.56        1.24      0.82 o 
   4 -13  11      101.88       61.68      3.73 o 
   5 -13  11       70.75       39.67      2.28 o 
  -6 -12  11       65.37       71.62      4.67 o 
  -5 -12  11       70.93       78.36      5.91 o 
  -4 -12  11      115.13      142.95      7.28 o 
  -3 -12  11        0.08        1.74      1.12 o 
  -2 -12  11       42.71       50.79      3.96 o 
  -1 -12  11       93.10      112.61      7.16 o 
   0 -12  11       87.16       98.19      5.11 o 
   1 -12  11       87.84      110.29      4.76 o 
   2 -12  11      121.59      154.71      7.67 o 
   3 -12  11       49.52       53.27      4.67 o 
   4 -12  11       48.25       51.02      4.10 o 
   5 -12  11       31.79       26.70      4.82 o 
  -6 -11  11        7.09        8.61      1.43 o 
  -5 -11  11      587.19      715.29     16.38 o 
  -4 -11  11       62.40       68.30      4.36 o 
  -3 -11  11        0.24        0.41      0.85 o 
  -2 -11  11      416.36      500.55     15.22 o 
  -1 -11  11       23.16       25.84      3.54 o 
   0 -11  11      121.42      127.04      5.23 o 
   1 -11  11       63.37       70.01      4.69 o 
   2 -11  11      105.32      112.71      7.50 o 
   3 -11  11      215.97      251.35     12.65 o 
   4 -11  11       44.89       45.08      4.06 o 
   5 -11  11       41.59       42.61      5.34 o 
   6 -11  11        8.36        7.64      1.28 o 
  -7 -10  11       62.58       72.94      3.71 o 
  -6 -10  11      130.96      138.60      6.68 o 
  -5 -10  11      159.60      186.04      7.28 o 
  -4 -10  11      132.43      144.97      4.62 o 
  -3 -10  11      490.67      549.85      8.98 o 
  -2 -10  11      377.35      431.19     14.21 o 
  -1 -10  11      528.25      555.98     23.44 o 
   0 -10  11      437.17      416.50     14.92 o 
   1 -10  11       18.58       22.14      2.07 o 
   2 -10  11       31.89       41.32      2.86 o 
   3 -10  11       30.01       25.82      1.95 o 
   4 -10  11        7.56        9.04      1.14 o 
   5 -10  11      455.57      510.20     22.97 o 
   6 -10  11       40.08       34.35      1.92 o 
   7 -10  11        0.19        0.11      0.59 o 
  -7  -9  11      228.16      239.99      6.18 o 
  -6  -9  11      152.15      170.80      5.57 o 
  -5  -9  11        2.60        2.66      0.89 o 
  -4  -9  11      112.22      118.93      4.35 o 
  -3  -9  11      158.16      174.37      5.69 o 
  -2  -9  11        0.71        3.20      0.66 o 
  -1  -9  11      921.02      905.68     34.39 o 
   0  -9  11       83.49       93.75      4.08 o 
   1  -9  11       94.29      104.18      4.27 o 
   2  -9  11        5.11        4.11      0.93 o 
   3  -9  11      147.00      175.50      5.89 o 
   4  -9  11      122.52      118.67      4.65 o 
   5  -9  11        1.37        0.66      0.79 o 
   6  -9  11        8.52        9.47      1.21 o 
   7  -9  11       96.36       97.64      5.50 o 
  -8  -8  11       46.40       48.40      2.34 o 
  -7  -8  11       47.74       44.97      3.13 o 
  -6  -8  11      658.31      728.21     11.04 o 
  -5  -8  11      153.69      169.19      5.15 o 
  -4  -8  11      106.26      123.85      4.26 o 
  -3  -8  11       21.29       19.35      1.77 o 
  -2  -8  11      234.92      250.09      8.94 o 
  -1  -8  11      711.93      776.53     17.83 o 
   0  -8  11        4.11        1.26      1.77 o 
   1  -8  11      216.94      245.23      6.17 o 
   2  -8  11      129.52      116.15      4.37 o 
   3  -8  11        2.82        3.41      1.04 o 
   4  -8  11       14.22       16.83      1.88 o 
   5  -8  11       80.80       97.91      4.28 o 
   6  -8  11       61.70       67.22      3.27 o 
   7  -8  11       23.39       27.09      1.64 o 
  -8  -7  11       55.54       53.19      2.81 o 
  -7  -7  11       74.03       77.13      3.32 o 
  -6  -7  11      180.78      198.96      5.35 o 
  -5  -7  11       78.40       86.18      3.34 o 
  -4  -7  11        0.63        2.86      0.66 o 
  -3  -7  11       54.98       55.93      2.34 o 
  -2  -7  11        0.83        0.31      0.75 o 
  -1  -7  11      407.28      416.18     14.87 o 
   0  -7  11      142.84      157.40      6.14 o 
   1  -7  11      325.37      380.78     15.95 o 
   2  -7  11       36.74       38.81      5.41 o 
   3  -7  11       11.57       18.65      3.20 o 
   4  -7  11       30.88       31.04      2.52 o 
   5  -7  11       78.78       92.31      4.20 o 
   6  -7  11      269.77      304.14      8.57 o 
   7  -7  11        0.35       -0.77      0.77 o 
   8  -7  11       15.72       12.34      1.59 o 
  -9  -6  11        1.94        1.90      0.87 o 
  -8  -6  11      100.81       98.06      3.50 o 
  -7  -6  11       22.01       23.89      1.96 o 
  -6  -6  11        0.02        1.44      0.69 o 
  -5  -6  11      309.45      310.13      9.18 o 
  -4  -6  11      734.00      756.78     28.89 o 
  -3  -6  11        1.59        2.11      1.32 o 
  -2  -6  11      396.70      406.70     13.82 o 
  -1  -6  11      789.40      848.83     20.78 o 
   0  -6  11     3192.11     3697.58     42.56 o 
   1  -6  11        0.38        2.17      1.43 o 
   2  -6  11      343.49      347.72     15.41 o 
   3  -6  11      156.94      159.86      5.92 o 
   4  -6  11        2.50        1.42      0.70 o 
   5  -6  11       11.99       10.80      1.48 o 
   6  -6  11       40.77       48.17      3.01 o 
   7  -6  11       26.60       28.24      2.16 o 
   8  -6  11       20.84       23.40      1.41 o 
  -9  -5  11       36.71       37.50      3.52 o 
  -8  -5  11      199.54      202.03      6.34 o 
  -7  -5  11      394.10      415.06      7.24 o 
  -6  -5  11      405.42      425.10      7.45 o 
  -5  -5  11       18.89       22.70      1.14 o 
  -4  -5  11       16.56       12.92      3.31 o 
  -3  -5  11      384.83      373.86     25.09 o 
  -2  -5  11     1709.48     1817.26     31.81 o 
  -1  -5  11      198.44      211.46      6.54 o 
   0  -5  11     4640.88     5170.69     49.66 o 
   1  -5  11     6942.43     7807.92     68.48 o 
   2  -5  11      289.64      281.81     13.50 o 
   3  -5  11       49.67       41.01      5.63 o 
   4  -5  11      311.72      312.20      6.84 o 
   5  -5  11       22.19       26.01      2.34 o 
   6  -5  11       12.98       15.11      2.18 o 
   7  -5  11      734.01      791.18     11.86 o 
   8  -5  11       61.84       62.60      2.08 o 
  -9  -4  11        8.01        6.85      1.16 o 
  -8  -4  11      155.90      164.28      5.06 o 
  -7  -4  11      736.05      782.82     18.88 o 
  -6  -4  11      397.55      396.06      8.75 o 
  -5  -4  11      119.46      116.33      3.67 o 
  -4  -4  11      632.10      614.59     20.71 o 
  -3  -4  11        9.20        8.80      1.58 o 
  -2  -4  11      426.34      466.52     10.22 o 
  -1  -4  11      101.81       80.58      5.39 o 
   0  -4  11     2477.51     2594.44     34.45 o 
   1  -4  11      425.59      410.60     14.75 o 
   2  -4  11       51.14       59.86      6.16 o 
   3  -4  11        4.48        8.15      2.63 o 
   4  -4  11      342.52      336.10      7.25 o 
   5  -4  11       57.58       63.88      3.57 o 
   6  -4  11      126.45      140.55      6.32 o 
   7  -4  11       37.61       33.77      3.38 o 
   8  -4  11      337.63      326.58      5.93 o 
  -9  -3  11       28.95       28.31      2.32 o 
  -8  -3  11        1.79        2.35      0.70 o 
  -7  -3  11      886.59      941.13     15.53 o 
  -6  -3  11      120.33      130.44      3.28 o 
  -5  -3  11      629.12      629.19     19.49 o 
  -4  -3  11       99.24       94.14      5.29 o 
  -3  -3  11      587.90      608.30     17.12 o 
  -2  -3  11     1676.53     1649.33     19.66 o 
  -1  -3  11      113.98      118.70      4.96 o 
   0  -3  11     4802.50     5429.90     51.84 o 
   1  -3  11     2342.38     2481.69     36.97 o 
   2  -3  11       77.85       92.78      7.58 o 
   3  -3  11      757.91      753.70     23.37 o 
   4  -3  11     3753.87     3891.16     52.65 o 
   5  -3  11       53.40       56.79      3.34 o 
   6  -3  11      169.15      176.38      6.11 o 
   7  -3  11       28.88       29.29      2.57 o 
   8  -3  11      185.42      172.29      4.30 o 
  -9  -2  11        4.53        5.15      0.87 o 
  -8  -2  11       32.99       32.45      1.97 o 
  -7  -2  11      221.70      230.93      5.31 o 
  -6  -2  11      263.35      271.89      7.15 o 
  -5  -2  11      657.85      677.18     25.77 o 
  -4  -2  11      568.41      620.43     10.75 o 
  -3  -2  11      851.28      921.97     12.10 o 
  -2  -2  11     1134.00     1096.64     11.79 o 
  -1  -2  11       52.45       52.21      5.72 o 
   0  -2  11     3068.41     3206.56     28.40 o 
   1  -2  11     1829.76     1934.25     33.09 o 
   2  -2  11      539.62      491.74     17.62 o 
   3  -2  11       57.72       71.83      7.13 o 
   4  -2  11       51.19       47.30      2.84 o 
   5  -2  11       58.84       55.29      3.52 o 
   6  -2  11        1.86        0.35      1.35 o 
   7  -2  11      162.93      157.33      4.80 o 
   8  -2  11      540.02      523.17     11.46 o 
  -9  -1  11        0.20       -0.16      0.49 o 
  -8  -1  11        7.09        4.65      0.82 o 
  -7  -1  11      437.34      489.40      7.87 o 
  -6  -1  11       15.40       19.51      1.51 o 
  -5  -1  11       89.97       83.81      4.20 o 
  -4  -1  11        3.29        4.19      1.34 o 
  -3  -1  11     2210.13     2440.54     23.87 o 
  -2  -1  11     1127.10     1135.47     36.32 o 
  -1  -1  11     1127.05     1080.81     23.38 o 
   0  -1  11     1556.11     1502.07     35.35 o 
   1  -1  11      199.32      191.14     10.52 o 
   2  -1  11      498.96      490.26     17.97 o 
   3  -1  11      851.24      757.39     23.41 o 
   4  -1  11      180.02      175.33      6.18 o 
   5  -1  11      528.72      493.90     13.74 o 
   6  -1  11      477.17      465.70     11.39 o 
   7  -1  11       91.31       87.01      3.74 o 
   8  -1  11       23.68       24.50      1.34 o 
  -9   0  11       20.33       18.83      1.54 o 
  -8   0  11       47.12       46.93      2.41 o 
  -7   0  11       16.03       19.20      1.61 o 
  -6   0  11     2031.86     2173.18     47.47 o 
  -5   0  11       55.43       55.94      2.62 o 
  -4   0  11      120.72      140.11      6.15 o 
  -3   0  11      456.20      446.01     10.02 o 
  -2   0  11     1453.97     1508.38     59.53 o 
  -1   0  11     3024.11     2975.24     40.89 o 
   0   0  11      284.66      293.56     12.61 o 
   1   0  11     2329.64     2385.01     57.17 o 
   2   0  11     2362.10     2406.01     41.17 o 
   3   0  11      189.19      172.78     11.31 o 
   4   0  11      297.67      308.17      7.59 o 
   5   0  11        7.39        3.82      1.02 o 
   6   0  11      127.12      120.10      6.79 o 
   7   0  11      150.82      129.52      4.42 o 
   8   0  11        3.33        2.14      0.46 o 
  -9   1  11      119.25      136.68      4.58 o 
  -8   1  11      282.01      287.48      7.49 o 
  -7   1  11       87.77       96.75      4.89 o 
  -6   1  11      192.39      199.64      5.69 o 
  -5   1  11       35.08       38.01      2.77 o 
  -4   1  11      421.17      444.57     16.27 o 
  -3   1  11      140.39      152.79      5.84 o 
  -2   1  11       84.01      104.46      6.09 o 
  -1   1  11      159.10      168.40      9.96 o 
   0   1  11       59.94       78.49      6.72 o 
   1   1  11     1497.58     1494.01     21.57 o 
   2   1  11       38.67       36.23      5.22 o 
   3   1  11     1438.55     1394.82     33.15 o 
   4   1  11       52.08       61.54      3.08 o 
   5   1  11       48.05       39.84      3.90 o 
   6   1  11     1690.48     1633.67     98.11 o 
   7   1  11       55.81       48.62      3.09 o 
   8   1  11      161.29      140.05      3.31 o 
  -9   2  11        1.02        1.18      0.58 o 
  -8   2  11        3.29        3.24      0.85 o 
  -7   2  11        1.67        1.91      1.21 o 
  -6   2  11       16.37       20.97      2.58 o 
  -5   2  11        7.55        9.31      1.35 o 
  -4   2  11      738.35      766.51     22.00 o 
  -3   2  11      267.77      248.99     11.37 o 
  -2   2  11       20.51       26.10      3.30 o 
  -1   2  11      240.61      219.31     11.83 o 
   0   2  11     1077.80     1052.12     25.32 o 
   1   2  11       94.69       93.90      7.44 o 
   2   2  11      848.26      810.10     25.10 o 
   3   2  11      368.20      356.83      8.52 o 
   4   2  11       52.89       34.16      3.11 o 
   5   2  11      165.29      167.34      9.42 o 
   6   2  11        8.66       10.08      1.94 o 
   7   2  11      234.51      220.30      7.27 o 
  -9   3  11       36.21       38.11      2.32 o 
  -8   3  11       28.18       40.38      3.05 o 
  -7   3  11        4.02        2.89      1.17 o 
  -6   3  11       10.15        7.16      1.70 o 
  -5   3  11        0.22       -0.09      1.09 o 
  -4   3  11      412.89      420.11      9.12 o 
  -3   3  11      157.79      146.19      9.01 o 
  -2   3  11      238.38      267.32     10.94 o 
  -1   3  11      324.20      314.30     14.71 o 
   0   3  11      853.16      924.58     24.33 o 
   1   3  11       64.28       68.34      6.47 o 
   2   3  11      118.70      128.25      5.96 o 
   3   3  11       28.56       28.37      2.47 o 
   4   3  11     1032.23      984.29     20.70 o 
   5   3  11       46.07       49.13      2.59 o 
   6   3  11      170.55      151.37      5.29 o 
   7   3  11      309.84      292.19      8.15 o 
  -9   4  11       10.92       12.25      1.17 o 
  -8   4  11       49.88       57.30      5.11 o 
  -7   4  11        0.19       -0.50      0.68 o 
  -6   4  11      713.93      789.75     18.66 o 
  -5   4  11      149.86      139.28     12.02 o 
  -4   4  11      591.05      603.52     19.86 o 
  -3   4  11      456.87      498.06     30.47 o 
  -1   4  11      345.68      363.22     16.14 o 
   0   4  11      290.14      323.36     14.52 o 
   1   4  11      119.26       95.98     12.78 o 
   2   4  11      159.90      142.37      4.98 o 
   3   4  11     2425.23     2331.78     31.90 o 
   4   4  11       26.96       25.81      2.29 o 
   5   4  11        0.98        1.69      0.75 o 
   6   4  11      230.33      214.25      7.49 o 
   7   4  11      120.06       98.36      3.80 o 
  -8   5  11      107.48      103.37     30.47 o 
  -7   5  11       44.17       45.62      8.11 o 
  -6   5  11      983.73     1163.38     74.13 o 
  -5   5  11       74.14       72.23      6.12 o 
  -4   5  11      709.87      676.18     35.47 o 
  -3   5  11      949.64     1007.07     27.12 o 
  -2   5  11       59.20       65.91      8.49 o 
  -1   5  11      230.74      221.31      9.60 o 
   0   5  11       13.74       17.37      5.33 o 
   1   5  11       76.51       68.25      3.96 o 
   2   5  11        7.98        5.64      1.15 o 
   3   5  11     3761.08     4030.36     66.79 o 
   4   5  11      341.43      346.79      9.57 o 
   5   5  11        9.76       11.49      1.36 o 
   6   5  11       53.26       49.73      2.88 o 
  -8   6  11       14.91       19.25      5.76 o 
  -7   6  11        0.75        1.68      0.96 o 
  -6   6  11        3.26        4.91      2.57 o 
  -5   6  11       88.84      113.02      6.51 o 
  -4   6  11       75.51       77.32      7.04 o 
  -3   6  11      343.23      340.60     20.93 o 
  -2   6  11        3.62        5.00      1.81 o 
  -1   6  11       67.29       83.23      9.21 o 
   0   6  11      177.14      173.05      7.04 o 
   1   6  11      155.06      170.53      6.24 o 
   2   6  11       39.57       49.94      3.41 o 
   3   6  11        4.01        6.24      1.41 o 
   4   6  11      319.81      315.12      8.75 o 
   5   6  11       40.79       41.77      2.30 o 
   6   6  11       40.34       33.77      3.39 o 
  -7   7  11       96.02      105.82     25.03 o 
  -6   7  11       23.97       30.16      2.93 o 
  -5   7  11       36.73       36.13      6.60 o 
  -4   7  11      109.44      115.46      8.24 o 
  -3   7  11      221.74      238.55     10.35 o 
  -2   7  11      620.64      601.25     26.00 o 
  -1   7  11       28.40       53.21      7.38 o 
   0   7  11      230.22      236.80      8.53 o 
   1   7  11       34.67       37.06      2.96 o 
   2   7  11       17.78       20.01      2.11 o 
   3   7  11       53.64       60.72      5.07 o 
   4   7  11       29.59       33.44      2.66 o 
   5   7  11        0.19        0.59      0.37 o 
  -7   8  11        2.87        2.97      1.47 o 
  -6   8  11        9.23        9.17      1.95 o 
  -5   8  11      105.45      122.68      7.70 o 
  -4   8  11        5.60        6.51      1.67 o 
  -3   8  11       26.20       29.36      3.37 o 
  -2   8  11      697.21      703.85     26.47 o 
  -1   8  11       28.78       27.39      5.00 o 
   0   8  11      205.67      194.87      7.50 o 
   1   8  11        1.08        1.03      0.93 o 
   2   8  11        0.70        2.23      1.29 o 
   3   8  11      446.07      477.66     11.82 o 
   4   8  11       33.75       31.75      2.19 o 
   5   8  11       21.05       18.57      2.32 o 
  -6   9  11        2.65        2.46      1.02 o 
  -5   9  11        1.62        1.50      1.20 o 
  -4   9  11        1.25        1.55      1.37 o 
  -3   9  11       51.62       48.43      8.62 o 
  -2   9  11        4.00        5.58      1.82 o 
  -1   9  11      207.78      172.74      8.33 o 
   0   9  11       21.48       19.88      2.26 o 
   1   9  11       40.15       25.13      3.21 o 
   2   9  11        8.93       10.65      2.61 o 
   3   9  11       52.41       52.99      5.04 o 
   4   9  11       42.09       39.87      5.89 o 
  -5  10  11        9.41        7.55      1.44 o 
  -4  10  11       31.27       27.24      3.45 o 
  -3  10  11       21.70       19.63      2.61 o 
  -2  10  11      141.82      139.59      5.66 o 
  -1  10  11        0.33       -0.71      0.71 o 
   0  10  11       10.09        4.93      1.39 o 
   1  10  11        4.80        4.44      1.84 o 
   2  10  11       11.90       13.19      2.56 o 
   3  10  11        0.27        0.94      0.82 o 
  -4  11  11       29.05       25.42      2.34 o 
  -3  11  11        0.79        0.09      0.47 o 
  -2  11  11       14.62       15.98      2.12 o 
  -1  11  11       30.28       27.18      2.71 o 
   0  11  11       66.06       58.11      3.88 o 
   1  11  11        0.93       -0.57      1.01 o 
  -2 -15  12      349.14      373.36     10.31 o 
  -1 -15  12       25.00       16.11      7.50 o 
   0 -15  12        6.05        6.12      1.45 o 
   1 -15  12        0.93        0.01      0.73 o 
   2 -15  12       37.43       19.99      2.16 o 
  -3 -14  12        6.80        6.43      1.13 o 
  -2 -14  12        1.16        1.23      0.65 o 
  -1 -14  12        1.68        1.62      0.75 o 
   0 -14  12        5.41        4.69      2.48 o 
   1 -14  12       52.12       47.27      7.10 o 
   2 -14  12      188.80      112.93     20.56 o 
   3 -14  12        3.32        1.42      0.52 o 
  -5 -13  12      127.23      126.82      5.95 o 
  -4 -13  12      134.07      157.33      6.22 o 
  -3 -13  12      263.81      317.60     11.06 o 
  -2 -13  12      290.00      317.36     58.14 o 
  -1 -13  12        0.76        0.22      0.76 o 
   0 -13  12       12.25       12.61      2.33 o 
   1 -13  12      193.49      186.43     15.02 o 
   2 -13  12      374.55      323.23     13.48 o 
   3 -13  12      228.06      238.34     26.66 o 
   4 -13  12       31.39       27.44      2.13 o 
  -6 -12  12        4.42        5.75      1.43 o 
  -5 -12  12       80.87       90.09      9.50 o 
  -4 -12  12       20.92       25.65      2.46 o 
  -3 -12  12       26.20       23.68      3.26 o 
  -2 -12  12        6.27        5.90      1.96 o 
  -1 -12  12       11.04       15.57      2.78 o 
   0 -12  12       14.30       10.55      1.51 o 
   1 -12  12       41.89       46.60      3.06 o 
   2 -12  12        4.48        2.12      0.79 o 
   3 -12  12       19.61       16.28      2.30 o 
   4 -12  12       16.33       15.79      1.73 o 
   5 -12  12        4.45        3.84      0.93 o 
  -6 -11  12        5.50        6.01      1.25 o 
  -5 -11  12       73.17       80.21      4.29 o 
  -4 -11  12      230.53      252.91     16.03 o 
  -3 -11  12        0.52        2.39      0.94 o 
  -2 -11  12      262.77      297.30     14.48 o 
  -1 -11  12      161.94      186.12      7.53 o 
   0 -11  12        3.23        2.85      0.69 o 
   1 -11  12      127.99      142.45      6.13 o 
   2 -11  12       29.45       31.72      2.48 o 
   3 -11  12        0.05        1.71      0.80 o 
   4 -11  12        6.26       12.41      1.87 o 
   5 -11  12        9.41        8.43      1.61 o 
   6 -11  12        0.52        0.70      0.49 o 
  -7 -10  12       30.43       34.91      2.50 o 
  -6 -10  12       27.98       32.61      3.31 o 
  -5 -10  12       12.79       14.58      1.82 o 
  -4 -10  12      441.71      504.48      8.56 o 
  -3 -10  12      161.59      196.74      5.37 o 
  -2 -10  12     1001.21     1195.59     23.55 o 
  -1 -10  12       22.63       25.09      2.74 o 
   0 -10  12       21.13       29.06      2.72 o 
   1 -10  12        0.15        0.83      0.80 o 
   2 -10  12      374.44      388.99     24.52 o 
   3 -10  12      587.93      684.88     32.85 o 
   4 -10  12       41.18       32.13      1.96 o 
   5 -10  12       41.15       38.72      2.16 o 
   6 -10  12        3.19        2.39      0.67 o 
  -7  -9  12       16.13       16.76      1.63 o 
  -6  -9  12        0.26        1.52      0.69 o 
  -5  -9  12      116.30      123.93      4.18 o 
  -4  -9  12      112.91      117.83      4.32 o 
  -3  -9  12     3244.02     3891.48     33.72 o 
  -2  -9  12      103.10      103.65      3.59 o 
  -1  -9  12      221.13      237.54      8.67 o 
   0  -9  12      237.30      243.27     10.14 o 
   1  -9  12       20.42       19.12      2.25 o 
   2  -9  12      227.02      213.19      8.41 o 
   3  -9  12        6.66       13.90      2.21 o 
   4  -9  12       41.74       56.31      3.85 o 
   5  -9  12      141.92      167.50      5.98 o 
   6  -9  12        0.21        1.20      0.50 o 
   7  -9  12       78.32       88.22      6.57 o 
  -8  -8  12       96.04      101.40      4.88 o 
  -7  -8  12      256.99      273.58      7.35 o 
  -6  -8  12       67.59       73.49      3.47 o 
  -5  -8  12      184.78      209.15      5.69 o 
  -4  -8  12      419.83      463.01      8.26 o 
  -3  -8  12      153.33      152.82      4.41 o 
  -2  -8  12      346.15      312.29      9.44 o 
  -1  -8  12        8.00        9.38      1.61 o 
   0  -8  12       97.53       98.03      5.56 o 
   1  -8  12        7.96       12.45      1.66 o 
   2  -8  12      265.62      282.05      9.34 o 
   3  -8  12      159.82      157.03      5.04 o 
   4  -8  12       11.14       16.51      2.01 o 
   5  -8  12       40.54       48.20      2.99 o 
   6  -8  12      110.42      133.08      4.34 o 
   7  -8  12        4.54        4.30      0.70 o 
  -8  -7  12       36.25       33.34      2.24 o 
  -7  -7  12       67.86       74.56      3.18 o 
  -6  -7  12      173.40      199.08      4.93 o 
  -5  -7  12        0.17        1.00      0.71 o 
  -4  -7  12      475.56      478.53     13.63 o 
  -3  -7  12      171.33      164.21      5.04 o 
  -2  -7  12      528.75      522.16     54.63 o 
  -1  -7  12       19.10       22.71      3.70 o 
   0  -7  12        8.48       14.98      2.84 o 
   1  -7  12       14.00       14.50      3.16 o 
   2  -7  12       18.10       25.23      2.40 o 
   3  -7  12        2.35        3.21      0.91 o 
   4  -7  12      101.06      109.90      5.62 o 
   5  -7  12       79.33       97.56      4.21 o 
   6  -7  12       54.02       66.43      3.29 o 
   7  -7  12        1.36        3.52      0.82 o 
  -8  -6  12       76.22       78.48      3.65 o 
  -7  -6  12       58.81       64.02      3.07 o 
  -6  -6  12       49.17       50.79      2.56 o 
  -5  -6  12      225.12      214.84      6.40 o 
  -4  -6  12       13.13       17.11      1.43 o 
  -3  -6  12        8.28       11.44      2.41 o 
  -2  -6  12      226.14      272.77     13.01 o 
  -1  -6  12      170.25      179.17      9.92 o 
   0  -6  12       48.70       46.71      4.95 o 
   1  -6  12        0.12        3.38      1.65 o 
   2  -6  12      420.62      454.16     18.23 o 
   3  -6  12       45.43       40.58      3.37 o 
   4  -6  12      334.54      372.03     10.17 o 
   5  -6  12       12.58       12.03      1.66 o 
   6  -6  12     1007.35     1120.77     15.03 o 
   7  -6  12       29.16       28.19      1.78 o 
   8  -6  12        1.10        1.45      0.66 o 
  -9  -5  12        3.90        3.38      1.18 o 
  -8  -5  12       23.21       26.18      2.27 o 
  -7  -5  12      141.53      162.36      4.86 o 
  -6  -5  12      332.92      348.15      7.58 o 
  -5  -5  12      325.18      329.20      9.03 o 
  -4  -5  12      303.56      272.04      6.11 o 
  -3  -5  12      234.67      223.27     13.91 o 
  -2  -5  12        0.16       27.79      4.18 o 
  -1  -5  12     2065.75     2373.88     23.34 o 
   0  -5  12     1613.96     1867.33     30.74 o 
   1  -5  12      445.15      497.40     17.27 o 
   2  -5  12      213.49      205.94     12.07 o 
   3  -5  12       83.59       74.35      3.47 o 
   4  -5  12       51.85       52.73      3.35 o 
   5  -5  12      103.90      118.60      4.81 o 
   6  -5  12      282.35      301.23      9.67 o 
   7  -5  12       39.80       37.18      2.48 o 
   8  -5  12        8.77       10.13      1.18 o 
  -9  -4  12       30.88       26.44      2.07 o 
  -8  -4  12        6.03        6.93      1.27 o 
  -7  -4  12      549.05      616.92     16.16 o 
  -6  -4  12      112.84      120.32      3.36 o 
  -5  -4  12      180.05      182.46      6.32 o 
  -4  -4  12      269.68      284.86     14.32 o 
  -3  -4  12      586.64      597.04     19.45 o 
  -2  -4  12      270.81      308.63     19.68 o 
  -1  -4  12     1638.80     1873.36     28.10 o 
   0  -4  12      615.93      613.35     17.59 o 
   1  -4  12       55.32       70.58      6.47 o 
   2  -4  12       12.94       12.13      3.03 o 
   3  -4  12        0.04        0.17      1.04 o 
   4  -4  12       50.24       41.40      2.67 o 
   5  -4  12      289.57      299.43      7.66 o 
   6  -4  12        0.44        1.72      0.99 o 
   7  -4  12      309.76      329.69      7.55 o 
   8  -4  12       34.00       33.52      1.45 o 
  -9  -3  12      124.62      126.01      5.16 o 
  -8  -3  12       26.80       26.38      1.73 o 
  -7  -3  12      129.05      140.24      4.39 o 
  -6  -3  12       54.35       60.34      2.28 o 
  -5  -3  12      440.56      459.58     13.29 o 
  -4  -3  12       81.98       67.46      6.77 o 
  -3  -3  12      208.07      244.57      8.36 o 
  -2  -3  12      123.35      136.46      5.99 o 
  -1  -3  12      216.94      202.01      6.95 o 
   0  -3  12       89.94       80.92      6.52 o 
   1  -3  12       93.63      108.81      8.07 o 
   2  -3  12     1959.82     1894.25     36.46 o 
   3  -3  12        0.35        0.41      0.99 o 
   4  -3  12     1045.03     1107.50     16.68 o 
   5  -3  12      305.47      327.20      8.02 o 
   6  -3  12        0.85        1.33      0.97 o 
   7  -3  12      231.87      225.02      6.52 o 
   8  -3  12       18.84       23.80      1.53 o 
  -9  -2  12       59.40       59.69      8.47 o 
  -8  -2  12       37.54       39.85      2.42 o 
  -7  -2  12     1103.94     1234.96     26.55 o 
  -6  -2  12        4.21        6.10      0.77 o 
  -5  -2  12      107.67      108.29      3.42 o 
  -4  -2  12      143.13      149.94      5.44 o 
  -3  -2  12       56.79       45.37      2.78 o 
  -2  -2  12      182.56      184.14      5.02 o 
  -1  -2  12      418.41      391.90     10.04 o 
   0  -2  12       21.03       18.54      2.33 o 
   1  -2  12        8.14       15.72      3.16 o 
   2  -2  12      180.25      184.75     11.38 o 
   3  -2  12      539.57      543.63     20.57 o 
   4  -2  12      113.56      101.66      3.36 o 
   5  -2  12        8.08        4.31      1.10 o 
   6  -2  12       13.43       16.58      2.21 o 
   7  -2  12       14.09       13.16      1.32 o 
   8  -2  12      130.81      141.68      3.73 o 
  -9  -1  12        7.92        9.90      1.08 o 
  -8  -1  12       36.55       36.95      2.14 o 
  -7  -1  12      283.48      269.11      8.11 o 
  -6  -1  12      942.18      968.45     26.91 o 
  -5  -1  12        0.26       -0.02      0.71 o 
  -4  -1  12      139.02      137.16      6.28 o 
  -3  -1  12      962.07      978.09     22.56 o 
  -2  -1  12      377.60      390.33     12.98 o 
  -1  -1  12      124.20      110.96     17.26 o 
   0  -1  12      216.72      214.20      7.90 o 
   1  -1  12      323.22      312.50     14.28 o 
   2  -1  12        0.19        0.50      1.03 o 
   3  -1  12      129.06      131.55      7.39 o 
   4  -1  12      695.58      704.10     10.84 o 
   5  -1  12        5.51        4.13      1.08 o 
   6  -1  12        0.04        0.88      1.15 o 
   7  -1  12        7.06        8.85      1.52 o 
   8  -1  12        1.87        1.27      0.42 o 
  -9   0  12        4.37        6.40      0.87 o 
  -8   0  12      448.60      486.74      9.56 o 
  -7   0  12       67.49       74.93      2.94 o 
  -6   0  12      930.92     1009.39     13.97 o 
  -5   0  12      719.78      784.55     19.11 o 
  -4   0  12     1242.40     1364.28     74.32 o 
  -3   0  12      275.01      259.97      7.85 o 
  -2   0  12      400.06      378.78      9.10 o 
  -1   0  12      509.95      527.22     18.05 o 
   0   0  12     2023.96     2205.66     84.98 o 
   1   0  12     1236.69     1225.67     29.52 o 
   2   0  12      158.66      140.12     10.31 o 
   3   0  12        3.04        1.99      0.88 o 
   4   0  12      311.75      286.88      7.55 o 
   5   0  12       84.48       76.50      5.83 o 
   6   0  12      235.27      244.40      9.36 o 
   7   0  12       75.36       75.84      3.17 o 
   8   0  12       72.89       62.60      3.87 o 
  -9   1  12        0.01        0.52      0.46 o 
  -8   1  12       17.29       13.34      1.47 o 
  -7   1  12        0.21        6.42      1.36 o 
  -6   1  12      195.29      199.03      7.02 o 
  -5   1  12        6.03        5.82      1.05 o 
  -4   1  12       92.77       97.10      7.69 o 
  -3   1  12       78.95       65.95      3.95 o 
  -2   1  12       93.03       77.85      7.43 o 
  -1   1  12     2372.48     2496.33     41.16 o 
   0   1  12     2464.41     2645.42     41.88 o 
   1   1  12     1287.55     1349.80     21.73 o 
   2   1  12       21.22       24.63      4.53 o 
   3   1  12      532.84      521.89     10.95 o 
   4   1  12       72.59       57.04      3.43 o 
   5   1  12      666.37      569.77     21.96 o 
   6   1  12       73.13       68.37      6.69 o 
   7   1  12      338.02      298.78      5.89 o 
  -9   2  12        1.80        0.94      0.52 o 
  -8   2  12      159.65      188.76      5.54 o 
  -7   2  12        1.97        1.87      0.77 o 
  -6   2  12       98.72      101.42      5.54 o 
  -5   2  12      898.27      948.16     13.05 o 
  -4   2  12      307.57      301.21      9.18 o 
  -3   2  12        0.13        0.96      1.15 o 
  -2   2  12     1052.64     1152.17     29.70 o 
  -1   2  12        9.72       10.77      2.88 o 
   0   2  12     2822.60     3208.29     47.29 o 
   1   2  12       30.54       38.36      7.73 o 
   2   2  12       90.65       82.21      4.11 o 
   3   2  12       14.08       17.77      2.00 o 
   4   2  12      435.99      440.31     12.28 o 
   5   2  12      222.56      199.55      6.74 o 
   6   2  12       33.80       23.52      4.25 o 
   7   2  12       12.93       15.95      1.13 o 
  -9   3  12        0.05        1.16      0.50 o 
  -8   3  12        4.28        4.10      0.92 o 
  -7   3  12       47.54       42.87     10.03 o 
  -6   3  12       38.14       33.87      3.47 o 
  -5   3  12      315.37      305.09     12.24 o 
  -4   3  12      811.43      795.45     12.73 o 
  -3   3  12      206.48      227.82      9.30 o 
  -2   3  12     1770.62     1859.63     39.33 o 
  -1   3  12      329.64      319.22     15.56 o 
   0   3  12      964.53     1000.67     26.69 o 
   1   3  12      178.34      180.46      8.15 o 
   2   3  12      391.13      386.04     10.49 o 
   3   3  12      480.32      478.29     18.44 o 
   4   3  12       34.06       25.04      3.33 o 
   5   3  12      159.29      142.09      5.59 o 
   6   3  12      112.75      115.73      5.32 o 
   7   3  12      166.67      136.26      4.53 o 
  -8   4  12       14.74       17.67      1.97 o 
  -7   4  12        1.24        0.18      2.55 o 
  -6   4  12       33.31       41.69      3.47 o 
  -5   4  12      221.73      223.05     14.46 o 
  -4   4  12      598.41      634.92     11.43 o 
  -3   4  12       30.42       27.59      6.04 o 
  -2   4  12      598.83      657.17     17.71 o 
  -1   4  12       53.33       50.27      4.71 o 
   0   4  12      194.72      184.55      7.16 o 
   1   4  12       40.47       34.72      3.28 o 
   2   4  12      299.03      292.06      9.27 o 
   3   4  12     1225.50     1226.81     24.43 o 
   4   4  12      390.65      381.38      9.86 o 
   5   4  12       26.82       26.33      1.96 o 
   6   4  12        0.11       -0.14      1.29 o 
   7   4  12       34.66       29.02      2.54 o 
  -8   5  12       54.43       70.28      3.39 o 
  -7   5  12       28.69       26.75      3.56 o 
  -6   5  12        9.31        9.98      1.73 o 
  -5   5  12       80.76       81.90      5.43 o 
  -4   5  12      165.08      175.08     13.54 o 
  -3   5  12      658.93      689.30     20.58 o 
  -2   5  12      433.30      478.97     15.17 o 
  -1   5  12      307.73      326.35     12.24 o 
   0   5  12       63.86       54.68      6.57 o 
   1   5  12      670.85      669.93     14.31 o 
   2   5  12      238.30      220.02      7.97 o 
   3   5  12      766.86      778.26     19.40 o 
   4   5  12        9.17        7.73      1.50 o 
   5   5  12       17.66       16.29      2.15 o 
   6   5  12        4.49        4.15      1.34 o 
  -8   6  12       20.01       16.85      1.33 o 
  -7   6  12       38.38       44.08      7.84 o 
  -6   6  12      308.57      370.28     32.69 o 
  -5   6  12        4.48        5.29      1.39 o 
  -4   6  12        2.40        2.47      1.27 o 
  -3   6  12      333.47      353.48     18.00 o 
  -2   6  12      802.70      903.73     32.04 o 
  -1   6  12       69.78       68.61      8.67 o 
   0   6  12      464.14      503.72     24.44 o 
   1   6  12       74.45       84.41      4.41 o 
   2   6  12      299.54      292.77      9.11 o 
   3   6  12       21.04       20.56      2.31 o 
   4   6  12        1.88        2.42      1.20 o 
   5   6  12      177.23      186.22      6.20 o 
   6   6  12        6.53        5.83      1.21 o 
  -7   7  12        9.32        5.86      0.98 o 
  -6   7  12        5.67        4.40      1.71 o 
  -5   7  12        5.81        4.99      2.13 o 
  -4   7  12       22.18       27.14      3.24 o 
  -3   7  12        0.18        1.20      1.33 o 
  -2   7  12        0.15       -0.20      2.07 o 
  -1   7  12     1616.86     1713.55     42.09 o 
   0   7  12      165.52      159.49      6.87 o 
   1   7  12      227.18      221.07      9.84 o 
   2   7  12       33.86       40.13      3.26 o 
   3   7  12       14.17       14.44      2.40 o 
   4   7  12      417.42      442.88     25.15 o 
   5   7  12       20.73       18.39      1.54 o 
  -7   8  12       23.23       17.59      2.33 o 
  -6   8  12       52.25       53.90      4.12 o 
  -5   8  12        0.93        2.83      1.55 o 
  -4   8  12        8.11        5.10      1.36 o 
  -3   8  12       16.65       15.69      2.43 o 
  -2   8  12       93.74      105.22     10.06 o 
  -1   8  12        1.89        1.66      1.24 o 
   0   8  12      437.64      396.92     14.33 o 
   1   8  12      182.73      174.58      7.53 o 
   2   8  12       70.54      100.36     18.27 o 
   3   8  12        0.21        1.26      1.01 o 
   4   8  12        8.32        8.38      1.20 o 
  -6   9  12        4.09        4.08      0.95 o 
  -5   9  12       35.83       40.54      3.61 o 
  -4   9  12        9.78       12.00      2.21 o 
  -3   9  12        0.11        0.54      1.20 o 
  -2   9  12        0.16        0.47      0.92 o 
  -1   9  12        1.12        1.42      1.51 o 
   0   9  12       25.95       19.90      3.46 o 
   1   9  12      215.64      179.50     10.60 o 
   2   9  12       20.62       18.64      3.21 o 
   3   9  12        3.95        2.32      1.05 o 
  -5  10  12       84.85       70.35      3.56 o 
  -4  10  12       80.31       86.65      3.65 o 
  -3  10  12        3.24        2.27      0.89 o 
  -2  10  12        1.84        3.93      1.02 o 
  -1  10  12       42.98       37.52      2.29 o 
   0  10  12       72.21       54.33      5.37 o 
   1  10  12       55.59       39.88      4.18 o 
   2  10  12       96.81       80.36      4.88 o 
  -3  11  12        0.88        0.71      0.47 o 
  -2  11  12       11.02       11.32      1.50 o 
  -1  11  12       94.41       88.34      9.37 o 
   0  11  12      162.53      136.35     12.29 o 
  -1 -15  13       12.08        7.74      3.03 o 
   0 -15  13       19.20       17.12      2.24 o 
   1 -15  13        0.50       -0.21      0.60 o 
  -3 -14  13      103.22       84.11      3.83 o 
  -2 -14  13       66.50       50.62      3.34 o 
  -1 -14  13        3.91        2.08      0.90 o 
   0 -14  13       21.69       12.91      2.88 o 
   1 -14  13       39.74       28.27      4.74 o 
   2 -14  13       97.44       71.18      6.71 o 
   3 -14  13       35.25       25.27      1.91 o 
  -5 -13  13       61.69       59.23      3.93 o 
  -4 -13  13       18.59       24.75      2.45 o 
  -3 -13  13      100.49      113.06      7.71 o 
  -2 -13  13        0.28        0.71      0.99 o 
  -1 -13  13      227.55      213.77     17.88 o 
   0 -13  13       15.26       11.33      2.16 o 
   1 -13  13        0.45        0.59      0.92 o 
   2 -13  13       45.56       39.86      3.45 o 
   3 -13  13        4.31        3.80      0.85 o 
   4 -13  13        8.13        5.20      0.98 o 
  -6 -12  13        8.09        5.30      1.20 o 
  -5 -12  13        6.30        6.86      1.06 o 
  -4 -12  13        5.71        4.31      1.04 o 
  -3 -12  13       15.30       16.10      2.43 o 
  -2 -12  13       20.81       15.81      2.43 o 
  -1 -12  13       41.09       47.92      3.68 o 
   0 -12  13        7.46       11.04      1.93 o 
   1 -12  13      281.66      273.14     10.11 o 
   2 -12  13       29.09       31.93      2.69 o 
   3 -12  13        0.59        1.51      0.86 o 
   4 -12  13        3.24        1.38      0.70 o 
   5 -12  13        1.25        0.03      0.52 o 
  -6 -11  13        1.11        0.34      0.63 o 
  -5 -11  13       43.30       52.68      3.42 o 
  -4 -11  13      255.77      316.93      7.69 o 
  -3 -11  13       36.20       38.33      3.50 o 
  -2 -11  13       50.55       55.08      4.02 o 
  -1 -11  13        6.23       10.01      1.61 o 
   0 -11  13       18.91       21.53      2.63 o 
   1 -11  13      111.43      134.40      5.85 o 
   2 -11  13      195.27      224.75     10.90 o 
   3 -11  13      117.72      170.02      8.79 o 
   4 -11  13      116.04      142.32      6.55 o 
   5 -11  13      148.37      111.02      9.06 o 
   6 -11  13       10.26        8.12      3.15 o 
  -7 -10  13       13.76       14.98      2.59 o 
  -6 -10  13      111.72      128.95      6.18 o 
  -5 -10  13      158.35      183.83      5.94 o 
  -4 -10  13       29.09       37.49      2.39 o 
  -3 -10  13     1288.76     1491.81     15.90 o 
  -2 -10  13      439.19      483.26     14.76 o 
  -1 -10  13        4.07        6.32      1.48 o 
   0 -10  13       22.79       31.52      3.63 o 
   1 -10  13       17.59       22.11      2.42 o 
   2 -10  13       10.11        5.28      1.09 o 
   3 -10  13      383.21      480.32     18.56 o 
   4 -10  13        1.04        2.51      0.72 o 
   5 -10  13      313.58      347.97     16.05 o 
   6 -10  13       29.66       35.48      7.96 o 
  -7  -9  13      148.75      149.75      5.66 o 
  -6  -9  13       21.26       23.52      1.83 o 
  -5  -9  13       21.40       25.29      1.90 o 
  -4  -9  13      155.11      173.47      5.18 o 
  -3  -9  13        2.86        4.40      1.02 o 
  -2  -9  13        0.28        0.70      0.66 o 
  -1  -9  13       52.20       55.72      3.42 o 
   0  -9  13        1.31        1.41      0.74 o 
   1  -9  13       61.62       51.99      4.26 o 
   2  -9  13       63.31       50.04      6.04 o 
   3  -9  13       14.11       14.87      2.06 o 
   4  -9  13       65.85      108.01      5.12 o 
   5  -9  13        8.59       10.77      1.67 o 
   6  -9  13      234.13      288.43      6.35 o 
   7  -9  13       46.11       39.45      3.07 o 
  -8  -8  13        0.74        1.66      0.61 o 
  -7  -8  13       10.12        8.99      1.39 o 
  -6  -8  13        0.17        0.75      0.71 o 
  -5  -8  13        0.05        2.55      0.83 o 
  -4  -8  13        0.39        0.19      0.79 o 
  -3  -8  13       98.77      106.31      4.07 o 
  -2  -8  13       12.78       13.75      1.35 o 
  -1  -8  13      141.05      139.84      4.88 o 
   0  -8  13      115.29      110.69      6.01 o 
   1  -8  13      306.19      351.32     13.32 o 
   2  -8  13      281.73      283.15      8.64 o 
   3  -8  13       12.72       27.80      2.59 o 
   4  -8  13       11.48       12.18      1.54 o 
   5  -8  13      203.12      243.04      6.71 o 
   6  -8  13       37.12       44.07      2.38 o 
   7  -8  13      128.20      131.87      4.74 o 
  -8  -7  13       24.33       26.70      2.35 o 
  -7  -7  13        6.74       10.96      1.26 o 
  -6  -7  13       95.14      105.06      3.52 o 
  -5  -7  13       73.21       77.49      3.16 o 
  -4  -7  13       10.03        9.27      1.08 o 
  -3  -7  13       15.75       13.43      1.18 o 
  -2  -7  13      277.16      267.50     11.17 o 
  -1  -7  13       10.40       12.14      2.76 o 
   0  -7  13       77.30       94.13      7.25 o 
   1  -7  13       49.60       51.61      4.81 o 
   2  -7  13       13.73       18.50      3.00 o 
   3  -7  13        4.17        7.99      2.13 o 
   4  -7  13       30.28       33.55      3.18 o 
   5  -7  13       51.94       59.78      3.25 o 
   6  -7  13      302.15      361.06     12.27 o 
   7  -7  13        9.09        7.26      0.98 o 
  -8  -6  13      181.69      189.65      6.75 o 
  -7  -6  13        4.19        4.62      0.87 o 
  -6  -6  13     1555.48     1736.47     23.24 o 
  -5  -6  13       26.67       27.04      1.51 o 
  -4  -6  13       36.05       39.39      2.11 o 
  -3  -6  13       23.27       24.00      1.76 o 
  -2  -6  13       62.70       64.81      6.56 o 
  -1  -6  13     1092.26     1179.68     26.63 o 
   0  -6  13      476.79      548.68     17.32 o 
   1  -6  13      244.69      280.48     13.66 o 
   2  -6  13        1.91        3.67      1.05 o 
   3  -6  13        0.10        2.65      1.34 o 
   4  -6  13        1.35        1.85      0.96 o 
   5  -6  13       75.66       84.10      3.92 o 
   6  -6  13        2.00        3.26      0.94 o 
   7  -6  13       31.87       31.30      1.66 o 
  -9  -5  13        9.44        9.84      1.63 o 
  -8  -5  13       43.09       45.74      2.83 o 
  -7  -5  13      237.71      249.87      8.26 o 
  -6  -5  13      164.22      176.98      4.38 o 
  -5  -5  13      229.25      214.50      7.87 o 
  -4  -5  13       53.27       62.34      2.62 o 
  -3  -5  13        0.01        0.26      1.35 o 
  -2  -5  13     3390.16     3725.93     49.85 o 
  -1  -5  13       96.82       99.35      7.67 o 
   0  -5  13      920.61     1047.70     24.10 o 
   1  -5  13     3215.25     3379.44     47.84 o 
   2  -5  13       33.14       27.04      4.55 o 
   3  -5  13       20.16       25.76      1.72 o 
   4  -5  13     1235.88     1237.42     19.00 o 
   5  -5  13       36.64       39.34      3.32 o 
   6  -5  13       86.33       84.85      3.86 o 
   7  -5  13       59.21       66.43      2.98 o 
  -9  -4  13      114.39      107.74      9.32 o 
  -8  -4  13        0.04       -0.58      0.70 o 
  -7  -4  13      120.02      136.50      5.46 o 
  -6  -4  13      216.48      242.14      6.60 o 
  -5  -4  13       17.29       17.04      1.15 o 
  -4  -4  13      384.55      440.72     15.37 o 
  -3  -4  13     2857.61     3023.49     45.54 o 
  -2  -4  13      214.31      226.16      7.94 o 
  -1  -4  13     3830.98     4391.31     46.32 o 
   0  -4  13      221.74      251.91     11.88 o 
   1  -4  13       17.58       22.40      3.95 o 
   2  -4  13        3.95        6.83      2.60 o 
   3  -4  13      150.44      154.40      4.74 o 
   4  -4  13        0.08        0.23      0.68 o 
   5  -4  13       26.51       27.50      2.09 o 
   6  -4  13       21.16       23.20      3.26 o 
   7  -4  13       32.67       35.45      2.32 o 
  -9  -3  13        8.79        9.76      1.26 o 
  -8  -3  13       13.49       13.94      1.22 o 
  -7  -3  13      759.55      827.09     20.03 o 
  -6  -3  13      441.91      496.02     12.41 o 
  -5  -3  13       12.27       10.57      0.98 o 
  -4  -3  13       57.35       56.46      3.37 o 
  -3  -3  13     1142.97     1184.39     53.31 o 
  -2  -3  13      423.29      423.98     12.01 o 
  -1  -3  13       75.86       75.57      4.57 o 
   0  -3  13       30.32       30.02      4.17 o 
   1  -3  13      980.83     1040.13     26.57 o 
   2  -3  13      130.65      124.30      9.65 o 
   3  -3  13       12.54       14.32      1.39 o 
   4  -3  13       11.56        9.54      1.71 o 
   5  -3  13       85.98       98.26      4.36 o 
   6  -3  13        8.43        6.32      1.40 o 
   7  -3  13        3.27        2.59      0.82 o 
  -9  -2  13       34.44       28.15      7.34 o 
  -8  -2  13        1.04        0.54      0.52 o 
  -7  -2  13        1.65        1.86      0.64 o 
  -6  -2  13      100.34      103.81      3.35 o 
  -5  -2  13      100.83      105.29      2.87 o 
  -4  -2  13       11.50        8.52      1.39 o 
  -3  -2  13      537.04      586.53     14.77 o 
  -2  -2  13       54.89       49.40      3.69 o 
  -1  -2  13       27.20       25.30      2.79 o 
   0  -2  13      120.34      133.22      6.46 o 
   1  -2  13      677.61      712.22     22.43 o 
   2  -2  13     1764.10     1705.80     36.61 o 
   3  -2  13      363.54      353.89      7.27 o 
   4  -2  13      555.54      545.21      9.68 o 
   5  -2  13      355.38      348.13      7.44 o 
   6  -2  13        0.48        0.78      0.77 o 
   7  -2  13       10.00       10.30      1.11 o 
  -9  -1  13       68.11       78.66      3.27 o 
  -8  -1  13       69.55       69.29      2.76 o 
  -7  -1  13      184.57      205.36      5.52 o 
  -6  -1  13      122.69      134.92      3.83 o 
  -5  -1  13       26.68       25.64      1.76 o 
  -4  -1  13      420.05      444.96      9.29 o 
  -3  -1  13      326.99      341.33      7.92 o 
  -2  -1  13     2144.67     2098.45     25.73 o 
  -1  -1  13      146.40      135.32      6.56 o 
   0  -1  13       53.98       49.52      4.07 o 
   1  -1  13      694.49      724.78     23.14 o 
   2  -1  13       26.31       34.71      5.23 o 
   3  -1  13       40.81       46.98      3.06 o 
   4  -1  13       45.29       43.75      2.78 o 
   5  -1  13       12.25       13.65      1.76 o 
   6  -1  13       31.69       31.48      2.50 o 
   7  -1  13        6.31        7.38      0.93 o 
  -9   0  13        5.70        7.31      1.07 o 
  -8   0  13       11.33        9.98      1.29 o 
  -7   0  13       79.87       68.35      2.76 o 
  -6   0  13      586.17      663.02     16.23 o 
  -5   0  13        4.55        6.39      1.90 o 
  -4   0  13      109.69      107.32      4.53 o 
  -3   0  13      253.53      274.49      7.31 o 
  -2   0  13      126.76      119.41      9.34 o 
  -1   0  13      178.32      219.78     12.34 o 
   0   0  13      432.05      406.10     11.97 o 
   1   0  13      118.94      121.44      9.78 o 
   2   0  13        2.68        1.92      1.37 o 
   3   0  13      525.82      542.19      9.37 o 
   4   0  13       77.57       71.33      3.79 o 
   5   0  13       15.26       19.97      3.08 o 
   6   0  13       25.44       23.86      2.12 o 
   7   0  13       56.55       50.32      2.69 o 
  -9   1  13       25.67       30.58      2.41 o 
  -8   1  13      342.98      368.69      7.62 o 
  -7   1  13       40.05       41.23      2.52 o 
  -6   1  13       12.84       13.31      1.74 o 
  -5   1  13       19.40       22.14      2.18 o 
  -4   1  13        3.31        5.60      1.16 o 
  -3   1  13       30.90       30.83      3.14 o 
  -2   1  13      241.00      283.66     14.82 o 
  -1   1  13      497.54      509.42     19.44 o 
   0   1  13      393.25      455.94     16.49 o 
   1   1  13      108.45       98.32      9.04 o 
   2   1  13      437.46      434.09     14.31 o 
   3   1  13      246.58      201.09      5.83 o 
   4   1  13     1606.93     1516.60     19.53 o 
   5   1  13       10.45       14.08      1.89 o 
   6   1  13      308.53      333.67     10.10 o 
   7   1  13       36.71       35.21      1.81 o 
  -9   2  13        2.00        2.10      0.60 o 
  -8   2  13        0.18        0.57      0.60 o 
  -7   2  13       14.19        9.38      3.69 o 
  -6   2  13      135.93      136.11      8.04 o 
  -5   2  13       55.60       65.54      4.04 o 
  -4   2  13       14.38       15.86      1.85 o 
  -3   2  13       86.79       96.28     18.81 o 
  -2   2  13      702.28      735.25     24.80 o 
  -1   2  13      367.86      370.80     17.04 o 
   0   2  13      843.62      947.60     26.72 o 
   1   2  13        0.80       -0.37      0.70 o 
   2   2  13        3.50        8.83      1.55 o 
   3   2  13      408.19      390.07     12.16 o 
   4   2  13     2242.29     2093.76     33.75 o 
   5   2  13       68.66       62.14      3.68 o 
   6   2  13      254.23      250.61      6.94 o 
   7   2  13       54.78       47.93      2.43 o 
  -8   3  13        0.14        0.32      0.52 o 
  -7   3  13       40.12       37.81      8.49 o 
  -6   3  13      426.71      386.03     21.89 o 
  -5   3  13       25.48       24.15      2.49 o 
  -4   3  13        9.94       11.90      1.96 o 
  -3   3  13      865.57      936.85     18.83 o 
  -2   3  13      906.96     1021.77     21.97 o 
  -1   3  13      136.22      162.38      8.47 o 
   0   3  13       37.67       44.24      4.23 o 
   1   3  13        0.03       -0.22      0.90 o 
   2   3  13      305.08      287.48      9.73 o 
   3   3  13       84.51       77.44      4.90 o 
   4   3  13      871.36      848.27     16.52 o 
   5   3  13       43.61       38.35      2.91 o 
   6   3  13       64.08       51.14      2.85 o 
   7   3  13       66.78       60.95      3.62 o 
  -8   4  13        7.90        7.58      1.05 o 
  -7   4  13       98.30       72.57      7.15 o 
  -6   4  13       56.91       55.46      6.13 o 
  -5   4  13      316.11      333.90     20.07 o 
  -4   4  13       59.25       63.04      6.57 o 
  -3   4  13      873.65      985.98     16.88 o 
  -2   4  13        2.36        6.78      2.62 o 
  -1   4  13      125.24      134.96      7.85 o 
   0   4  13       14.78       13.14      2.49 o 
   1   4  13       38.17       39.55      3.08 o 
   2   4  13        2.66        1.28      0.91 o 
   3   4  13      133.98      140.28      6.42 o 
   4   4  13      326.97      295.07     16.10 o 
   5   4  13       36.01       32.60      2.39 o 
   6   4  13        1.04       -0.05      0.64 o 
  -8   5  13        8.71       10.66      1.39 o 
  -7   5  13        6.69       11.90      5.07 o 
  -6   5  13        3.09        4.55      1.08 o 
  -5   5  13       92.29       94.73      4.82 o 
  -4   5  13       52.67       54.33      4.87 o 
  -3   5  13      969.16     1069.95     21.34 o 
  -2   5  13      843.78      934.14     32.26 o 
  -1   5  13       17.82       15.38      4.49 o 
   0   5  13        5.04        9.25      3.50 o 
   1   5  13        0.38        2.73      1.15 o 
   2   5  13       85.89       92.41      5.10 o 
   3   5  13      785.22      736.98     31.44 o 
   4   5  13        9.12        8.97      1.79 o 
   5   5  13        2.46        3.88      1.28 o 
   6   5  13        4.67        3.73      1.11 o 
  -7   6  13        0.73        1.61      0.65 o 
  -6   6  13      144.60      129.07      7.62 o 
  -5   6  13       64.87       59.74      5.98 o 
  -4   6  13        2.78        2.56      1.30 o 
  -3   6  13        8.52       11.65      2.44 o 
  -2   6  13        7.36       12.56      4.29 o 
  -1   6  13      230.33      240.35     16.13 o 
   0   6  13       25.13       18.12      3.14 o 
   1   6  13      735.99      790.61     17.71 o 
   2   6  13      376.78      404.36     13.03 o 
   3   6  13      393.64      443.29     12.61 o 
   4   6  13      140.83      136.27      6.36 o 
   5   6  13        1.11        1.78      1.00 o 
  -7   7  13       66.10       48.86      4.27 o 
  -6   7  13        8.60        8.78      1.97 o 
  -5   7  13      141.21      156.58      8.57 o 
  -4   7  13        0.07        0.15      1.52 o 
  -3   7  13       10.33       15.73      2.58 o 
  -2   7  13      101.22      118.72     11.18 o 
  -1   7  13      745.78      607.53     76.90 o 
   0   7  13     1443.09     1316.30    201.57 o 
   1   7  13      283.69      244.90     46.29 o 
   2   7  13       67.38       68.81      6.72 o 
   3   7  13       19.69       19.33      3.16 o 
   4   7  13        5.95        4.96      1.09 o 
   5   7  13       87.15       81.07      4.50 o 
  -6   8  13       10.80       14.74      2.02 o 
  -5   8  13        2.09        1.85      1.18 o 
  -4   8  13        9.89        9.55      1.75 o 
  -3   8  13      212.63      219.28     10.30 o 
  -2   8  13       75.06       79.33      5.54 o 
  -1   8  13        1.56        1.67      1.25 o 
   0   8  13      208.98      175.72     19.11 o 
   1   8  13       83.87       80.01     12.45 o 
   2   8  13       17.90       16.05      2.96 o 
   3   8  13        3.27        3.69      1.39 o 
   4   8  13       68.96       71.15      3.93 o 
  -5   9  13        6.19        4.10      1.17 o 
  -4   9  13       12.00        7.15      1.70 o 
  -3   9  13       15.23       15.95      2.04 o 
  -2   9  13        1.81        2.76      0.87 o 
  -1   9  13        6.27        5.62      1.23 o 
   0   9  13        0.90        1.91      0.99 o 
   1   9  13        7.87        3.60      1.41 o 
   2   9  13       39.24       33.35      3.50 o 
   3   9  13        0.27        0.39      0.62 o 
  -4  10  13        4.00        2.44      0.61 o 
  -3  10  13       10.76       11.18      1.32 o 
  -2  10  13       50.66       40.95      3.20 o 
  -1  10  13        2.23        5.23      1.07 o 
   0  10  13       16.21       12.09      1.62 o 
   1  10  13        4.43        4.67      1.27 o 
  -1 -15  14        2.48        1.68      0.76 o 
   0 -15  14       35.98       25.02      2.42 o 
  -3 -14  14       32.50       24.05      2.01 o 
  -2 -14  14       13.21        7.67      1.37 o 
  -1 -14  14       41.79       29.05      7.71 o 
   0 -14  14        7.25        3.89      0.82 o 
   1 -14  14        5.74        5.03      1.20 o 
   2 -14  14       10.27        9.29      1.60 o 
   3 -14  14       19.15       11.05      1.82 o 
  -4 -13  14       51.59       58.19      3.55 o 
  -3 -13  14       44.30       49.03      3.82 o 
  -2 -13  14       75.18       75.28     10.28 o 
  -1 -13  14       75.53       74.82      6.81 o 
   0 -13  14       36.85       42.57      3.82 o 
   1 -13  14       25.37       22.95      2.79 o 
   2 -13  14        5.96        5.30      1.09 o 
   3 -13  14       29.20       17.01      2.01 o 
   4 -13  14       12.17        5.46      1.01 o 
  -5 -12  14       79.90       98.39      4.73 o 
  -4 -12  14       73.97       89.87      5.40 o 
  -3 -12  14        7.77        7.03      1.26 o 
  -2 -12  14       23.26       24.29      3.35 o 
  -1 -12  14        3.16        1.85      0.93 o 
   0 -12  14        8.16       10.59      1.47 o 
   1 -12  14       89.42      102.25      7.20 o 
   2 -12  14       66.22       64.31      5.58 o 
   3 -12  14        2.98        1.99      0.77 o 
   4 -12  14       74.02       74.34     12.18 o 
   5 -12  14       20.03       17.38      2.19 o 
  -6 -11  14       18.40       16.93      1.81 o 
  -5 -11  14      109.56      124.74      5.03 o 
  -4 -11  14       30.12       33.07      2.50 o 
  -3 -11  14       11.46       11.50      1.35 o 
  -2 -11  14      438.93      499.60     17.25 o 
  -1 -11  14       22.47       27.76      2.46 o 
   0 -11  14       21.83       22.59      2.63 o 
   1 -11  14       34.48       32.02      2.83 o 
   2 -11  14      283.45      330.75     10.41 o 
   3 -11  14       35.51       38.05      2.83 o 
   4 -11  14        0.33        1.46      0.83 o 
   5 -11  14        6.06        6.59      1.02 o 
  -7 -10  14        8.00        5.61      0.92 o 
  -6 -10  14       12.96       13.33      2.01 o 
  -5 -10  14      170.73      204.02      6.07 o 
  -4 -10  14      886.03     1056.13     23.83 o 
  -3 -10  14        1.77        3.03      0.82 o 
  -2 -10  14      148.01      148.81      9.63 o 
  -1 -10  14      175.10      203.45      6.51 o 
   0 -10  14        0.15        1.14      1.29 o 
   1 -10  14       41.13       53.19      3.68 o 
   2 -10  14        1.10        1.31      0.82 o 
   3 -10  14        0.16        4.13      1.05 o 
   4 -10  14        0.45        1.51      0.81 o 
   5 -10  14      140.83      168.45      4.75 o 
   6 -10  14      161.25      142.09     36.98 o 
  -7  -9  14        6.79        4.40      0.83 o 
  -6  -9  14       44.18       48.77      2.50 o 
  -5  -9  14      447.79      517.47     11.13 o 
  -4  -9  14       35.96       36.27      2.66 o 
  -3  -9  14      361.35      377.44     10.61 o 
  -2  -9  14      137.37      144.95      5.46 o 
  -1  -9  14      108.50      114.93      4.77 o 
   0  -9  14       99.18       78.83      5.57 o 
   1  -9  14        9.11        9.83      1.91 o 
   2  -9  14        9.54        5.55      1.65 o 
   3  -9  14       10.73        9.92      1.73 o 
   4  -9  14       37.34       41.96      3.15 o 
   5  -9  14       23.84       27.88      2.38 o 
   6  -9  14       24.54       33.30      2.21 o 
  -8  -8  14        5.74        5.66      1.25 o 
  -7  -8  14       15.63       16.40      1.68 o 
  -6  -8  14        8.88       10.99      1.37 o 
  -5  -8  14       74.55       81.92      3.45 o 
  -4  -8  14      111.09      127.10      5.00 o 
  -3  -8  14       41.99       46.27      2.46 o 
  -2  -8  14      432.47      452.26      8.74 o 
  -1  -8  14       15.92       15.23      1.27 o 
   0  -8  14        7.35        9.89      1.94 o 
   1  -8  14        2.09        1.66      1.70 o 
   2  -8  14       15.21       10.42      2.19 o 
   3  -8  14      433.33      470.06     12.70 o 
   4  -8  14      503.93      525.38     16.21 o 
   5  -8  14      138.66      174.18      6.28 o 
   6  -8  14       64.52       68.89      3.39 o 
   7  -8  14      205.55      175.08      6.53 o 
  -8  -7  14       16.40       16.13      1.74 o 
  -7  -7  14      162.90      166.19      5.39 o 
  -6  -7  14      957.02     1043.83     12.04 o 
  -5  -7  14      126.60      141.68      4.19 o 
  -4  -7  14       26.10       32.38      1.94 o 
  -3  -7  14       77.34       79.12      2.75 o 
  -2  -7  14       15.38       14.77      1.36 o 
  -1  -7  14        0.09       -0.15      0.62 o 
   0  -7  14     1796.40     1902.54     23.11 o 
   1  -7  14       63.64       65.42      3.85 o 
   2  -7  14       56.38       63.78      3.95 o 
   3  -7  14       71.04       65.10      3.87 o 
   4  -7  14        0.16        0.94      0.97 o 
   5  -7  14      271.34      309.84     13.95 o 
   6  -7  14       85.80       95.41      4.34 o 
   7  -7  14       26.20       26.51      1.61 o 
  -8  -6  14       53.37       54.78      3.44 o 
  -7  -6  14        1.73        2.74      0.86 o 
  -6  -6  14      105.07      115.67      3.28 o 
  -5  -6  14      705.75      732.60     22.64 o 
  -4  -6  14       76.02       81.81      3.00 o 
  -3  -6  14      113.51       86.78      4.13 o 
  -2  -6  14      573.94      555.11     12.45 o 
  -1  -6  14      136.00      145.84      9.70 o 
   0  -6  14     2312.67     2601.43     39.58 o 
   1  -6  14     2130.86     2263.02     27.11 o 
   2  -6  14       76.95       89.43      3.86 o 
   3  -6  14      137.28      132.53      5.50 o 
   4  -6  14        0.41        0.12      0.85 o 
   5  -6  14        7.35        9.60      1.72 o 
   6  -6  14        1.40        0.38      0.61 o 
   7  -6  14      119.54      133.75      4.76 o 
  -8  -5  14       51.28       54.64      2.93 o 
  -7  -5  14        0.14        0.77      0.73 o 
  -6  -5  14        9.07       12.23      1.04 o 
  -5  -5  14       18.74       17.50      1.31 o 
  -4  -5  14        1.10        3.23      1.08 o 
  -3  -5  14       63.46       59.46      3.85 o 
  -2  -5  14      354.04      379.45     16.03 o 
  -1  -5  14      116.06      115.96      8.54 o 
   0  -5  14       91.45      100.18      7.79 o 
   1  -5  14       13.42       25.45      4.34 o 
   2  -5  14        3.98        5.76      1.26 o 
   3  -5  14       90.19       92.96      3.73 o 
   4  -5  14       92.12      104.20      4.51 o 
   5  -5  14      226.05      243.48      8.84 o 
   6  -5  14      258.31      282.34      6.55 o 
   7  -5  14        2.87        1.62      0.85 o 
  -9  -4  14        0.68        0.77      0.62 o 
  -8  -4  14       16.05       12.81      1.48 o 
  -7  -4  14        1.52        2.94      0.73 o 
  -6  -4  14       96.18       99.30      3.34 o 
  -5  -4  14      360.10      369.03     14.55 o 
  -4  -4  14        6.74       12.32      1.24 o 
  -3  -4  14      352.70      362.67     16.05 o 
  -2  -4  14      827.81      926.61     19.02 o 
  -1  -4  14        0.15        3.04      1.30 o 
   0  -4  14       67.67       84.87      7.30 o 
   1  -4  14       16.03       18.03      3.59 o 
   2  -4  14      100.90      101.95      4.27 o 
   3  -4  14      213.75      203.41      5.60 o 
   4  -4  14      225.55      230.17      6.02 o 
   5  -4  14       19.85       21.92      2.46 o 
   6  -4  14       58.74       53.93      2.97 o 
   7  -4  14       42.98       43.22      2.26 o 
  -9  -3  14      206.45      235.40      7.88 o 
  -8  -3  14        0.08        0.98      0.62 o 
  -7  -3  14        0.21        1.76      0.52 o 
  -6  -3  14      410.10      446.41     12.09 o 
  -5  -3  14        0.88        2.39      0.60 o 
  -4  -3  14      166.68      180.43      4.68 o 
  -3  -3  14        2.47        1.23      0.84 o 
  -2  -3  14      222.98      233.92      8.60 o 
  -1  -3  14      597.86      648.60     19.11 o 
   0  -3  14      963.03      996.62     25.61 o 
   1  -3  14       24.34       25.28      4.27 o 
   2  -3  14      960.38      997.31     13.63 o 
   3  -3  14      175.65      172.41      5.21 o 
   4  -3  14       27.80       27.66      2.31 o 
   5  -3  14       13.60       11.82      2.20 o 
   6  -3  14       13.21       15.93      1.96 o 
   7  -3  14       70.31       79.74      3.14 o 
  -9  -2  14      109.21      127.70      5.96 o 
  -8  -2  14       17.18       18.43      1.60 o 
  -7  -2  14       96.80       96.02      3.23 o 
  -6  -2  14        9.72       13.60      1.09 o 
  -5  -2  14      279.92      300.42     11.15 o 
  -4  -2  14      254.51      273.13      6.22 o 
  -3  -2  14      514.24      524.73     13.29 o 
  -2  -2  14      993.63     1119.13     40.56 o 
  -1  -2  14       29.87       33.39      3.34 o 
   0  -2  14       23.47       42.43      5.50 o 
   1  -2  14       52.58       49.07      6.27 o 
   2  -2  14        8.89        4.96      1.66 o 
   3  -2  14        0.24        2.24      0.79 o 
   4  -2  14      336.06      337.51      7.74 o 
   5  -2  14       20.07       18.02      1.69 o 
   6  -2  14       14.37       12.04      1.30 o 
   7  -2  14        7.86        6.73      0.97 o 
  -9  -1  14        0.75       -0.32      0.81 o 
  -8  -1  14      102.92       95.67      3.62 o 
  -7  -1  14       54.83       53.19      2.42 o 
  -6  -1  14      907.18     1039.63     12.64 o 
  -5  -1  14        0.11        1.05      0.83 o 
  -4  -1  14       27.14       23.94      1.84 o 
  -3  -1  14       22.87       30.40      3.28 o 
  -2  -1  14       25.71       30.67      3.28 o 
  -1  -1  14      472.58      495.07     17.00 o 
   0  -1  14       21.31       28.73      3.29 o 
   1  -1  14       39.81       45.20      6.07 o 
   2  -1  14      464.50      482.62     11.63 o 
   3  -1  14      116.03      124.54      4.71 o 
   4  -1  14      222.03      215.03      6.19 o 
   5  -1  14      257.12      265.76      7.19 o 
   6  -1  14       71.44       78.44      3.64 o 
   7  -1  14       24.81       26.13      1.71 o 
  -9   0  14        7.30        7.38      0.97 o 
  -8   0  14      361.62      393.87      7.65 o 
  -7   0  14      143.53      149.80      4.84 o 
  -6   0  14       72.64       84.71      6.82 o 
  -5   0  14      252.80      257.65      8.42 o 
  -4   0  14      173.21      184.19      7.48 o 
  -3   0  14        6.94        9.98      1.92 o 
  -2   0  14       36.07       49.79      6.35 o 
  -1   0  14      213.19      226.60      9.61 o 
   0   0  14      673.50      712.70     16.73 o 
   1   0  14       33.85       50.90      6.65 o 
   2   0  14       84.44       94.97      4.50 o 
   3   0  14       10.65       14.40      2.08 o 
   4   0  14      572.03      608.59     13.17 o 
   5   0  14       33.25       33.38      2.39 o 
   6   0  14       63.41       55.98      3.00 o 
   7   0  14      264.98      255.00      5.02 o 
  -9   1  14       19.44       20.87      1.52 o 
  -8   1  14        2.17        4.76      0.82 o 
  -7   1  14      159.00      165.26      6.98 o 
  -6   1  14       36.89       28.94      2.45 o 
  -5   1  14       17.09       16.33      1.75 o 
  -4   1  14     2033.67     2126.78     52.12 o 
  -3   1  14      177.66      178.85      8.03 o 
  -2   1  14      117.16      152.22     11.36 o 
  -1   1  14      691.10      737.37     24.51 o 
   0   1  14      417.26      426.71     13.29 o 
   1   1  14      261.46      275.72     10.97 o 
   2   1  14        5.34        3.05      0.87 o 
   3   1  14       79.51       75.78      4.62 o 
   4   1  14      472.25      488.41     13.83 o 
   5   1  14      188.76      191.20      6.59 o 
   6   1  14      248.34      266.28      8.10 o 
   7   1  14      220.01      185.10      5.80 o 
  -8   2  14       76.39       75.96      3.99 o 
  -7   2  14       45.47       40.83     11.14 o 
  -6   2  14       14.06        9.20      1.80 o 
  -5   2  14      330.18      361.17     12.12 o 
  -4   2  14      412.79      415.48      9.74 o 
  -3   2  14       15.60       14.50      2.08 o 
  -2   2  14      412.53      478.35     14.70 o 
  -1   2  14       26.25       28.79      5.06 o 
   0   2  14      181.13      211.09      7.83 o 
   1   2  14      229.87      257.82     10.89 o 
   2   2  14       48.24       58.65      4.33 o 
   3   2  14     1923.08     1909.90     29.55 o 
   4   2  14       75.65       90.84      4.90 o 
   5   2  14      310.63      303.60      7.99 o 
   6   2  14        6.60        7.83      0.88 o 
  -8   3  14       16.60       16.99      2.29 o 
  -7   3  14       16.48       23.49      6.39 o 
  -6   3  14      112.61       91.98      5.38 o 
  -5   3  14        5.59        6.16      1.17 o 
  -4   3  14     1468.92     1582.04     25.44 o 
  -3   3  14        9.36       12.29      1.93 o 
  -2   3  14       75.30       75.27      6.17 o 
  -1   3  14       21.85       28.59      7.52 o 
   0   3  14       12.65       18.53      3.00 o 
   1   3  14       19.97       17.30      2.49 o 
   2   3  14       14.26        8.32      1.66 o 
   3   3  14      100.92       97.52      5.51 o 
   4   3  14      668.78      633.86     18.95 o 
   5   3  14       14.28       10.65      1.42 o 
   6   3  14       45.12       39.61      2.74 o 
  -8   4  14       46.17       50.37      2.63 o 
  -7   4  14        7.60        6.32      1.12 o 
  -6   4  14        1.54        1.05      0.87 o 
  -5   4  14      612.84      626.67     15.65 o 
  -4   4  14      514.16      564.72     15.34 o 
  -3   4  14      197.85      206.02      9.25 o 
  -2   4  14     1820.73     2126.74     48.51 o 
  -1   4  14        0.59        0.81      5.36 o 
   0   4  14       83.38       96.99      9.89 o 
   1   4  14       53.40       47.85      3.93 o 
   2   4  14      205.37      212.13      9.88 o 
   3   4  14      362.05      379.41     13.83 o 
   4   4  14       37.28       34.57      2.83 o 
   5   4  14        2.40        1.70      0.58 o 
   6   4  14        6.22        5.24      1.41 o 
  -8   5  14        1.24        3.43      0.90 o 
  -7   5  14      104.01       98.30     17.56 o 
  -6   5  14        3.84        4.77      1.00 o 
  -5   5  14        1.97        3.07      1.69 o 
  -4   5  14       87.99       93.33      6.22 o 
  -3   5  14        0.05        2.11      1.50 o 
  -2   5  14       42.45       49.69      7.48 o 
  -1   5  14      139.10      170.01     13.46 o 
   0   5  14       40.85       38.30      6.59 o 
   1   5  14      116.56      125.84     10.95 o 
   2   5  14       10.58        7.84      2.03 o 
   3   5  14       14.10       14.18      2.43 o 
   4   5  14        8.09        5.53      1.24 o 
   5   5  14       17.14       16.83      1.71 o 
  -7   6  14        3.54        2.41      1.25 o 
  -6   6  14      106.15       89.32      5.85 o 
  -5   6  14       98.89       96.00      6.88 o 
  -4   6  14        1.41        2.63      1.34 o 
  -3   6  14      114.30      121.06      6.98 o 
  -2   6  14        0.24        3.45      2.76 o 
  -1   6  14      585.53      484.57    107.95 o 
   0   6  14        7.06        5.95      1.76 o 
   1   6  14      478.87      381.56     97.47 o 
   2   6  14       35.95       39.70      5.42 o 
   3   6  14      369.56      445.00     15.33 o 
   4   6  14        9.12        8.72      1.96 o 
   5   6  14       37.49       34.21      3.27 o 
  -6   7  14        4.50        3.73      1.27 o 
  -5   7  14       30.29       30.04      3.56 o 
  -4   7  14       29.95       30.95      3.20 o 
  -3   7  14        1.52        1.74      1.39 o 
  -2   7  14      871.89      924.68     22.31 o 
  -1   7  14      337.88      288.35     59.55 o 
   0   7  14        0.62        2.07      1.04 o 
   1   7  14      150.59      107.24     25.16 o 
   2   7  14       16.07       11.49      2.42 o 
   4   7  14       35.19       42.79      3.43 o 
  -6   8  14       24.10       21.56      2.02 o 
  -5   8  14       75.25       83.42      5.02 o 
  -4   8  14       36.31       43.40      3.26 o 
  -3   8  14      121.54      125.57      5.92 o 
  -2   8  14        9.92        8.69      1.54 o 
  -1   8  14       27.81       26.90      3.84 o 
   0   8  14       22.52       22.77      4.45 o 
   1   8  14        0.83        0.86      2.62 o 
   2   8  14       15.19        7.86      1.74 o 
   3   8  14      180.64      223.44      8.27 o 
  -5   9  14       20.06       16.42      1.74 o 
  -4   9  14        0.16        0.41      0.57 o 
  -3   9  14       12.72       10.05      1.23 o 
  -2   9  14        0.17       -0.70      0.70 o 
  -1   9  14        6.65       10.09      1.25 o 
   0   9  14       51.95       45.83      5.90 o 
   1   9  14       19.63       13.93      2.21 o 
   2   9  14        1.62        2.68      0.98 o 
  -3  10  14       35.32       33.32      3.59 o 
  -2  10  14        0.46        3.11      1.52 o 
  -1  10  14       86.82       89.08      6.48 o 
   0  10  14       13.51       13.83      2.53 o 
  -3 -14  15        0.03       -0.53      1.25 o 
  -2 -14  15       56.53       39.96      2.78 o 
  -1 -14  15       39.08       27.54      5.64 o 
   0 -14  15       20.29       10.34      1.21 o 
   1 -14  15       16.27       12.84      1.60 o 
   2 -14  15       73.57       35.88      3.59 o 
  -4 -13  15        3.50        1.96      0.78 o 
  -3 -13  15       13.36       11.59      1.83 o 
  -2 -13  15       81.82       91.17      5.06 o 
  -1 -13  15       10.05        8.62      1.42 o 
   0 -13  15        2.18        2.91      1.59 o 
   1 -13  15       53.72       46.62      3.59 o 
   2 -13  15        7.00        1.35      0.99 o 
   3 -13  15        0.05       -0.27      0.61 o 
  -5 -12  15      149.06      170.49      5.83 o 
  -4 -12  15       48.32       50.50      4.09 o 
  -3 -12  15       83.56       92.08      4.62 o 
  -2 -12  15        8.61       10.18      1.47 o 
  -1 -12  15        8.87        9.26      1.65 o 
   0 -12  15        3.46        4.59      1.01 o 
   1 -12  15      203.33      188.35     29.07 o 
   2 -12  15      164.30      214.03     10.76 o 
   3 -12  15        5.12        8.22      2.80 o 
   4 -12  15       23.34        9.37      3.00 o 
  -6 -11  15       22.10       28.49      2.16 o 
  -5 -11  15       15.92       19.53      1.99 o 
  -4 -11  15       66.79       77.12      3.60 o 
  -3 -11  15       19.79       21.44      1.93 o 
  -2 -11  15      273.28      297.20      9.10 o 
  -1 -11  15       51.08       47.73      3.09 o 
   0 -11  15        0.75        0.01      0.74 o 
   1 -11  15       35.68       44.47      3.17 o 
   2 -11  15        1.72        0.40      0.67 o 
   3 -11  15        0.00        0.49      0.55 o 
   4 -11  15      170.29      181.83     33.91 o 
   5 -11  15        1.62       -0.30      0.40 o 
  -7 -10  15       89.05       79.74      4.32 o 
  -6 -10  15      207.90      232.30     14.66 o 
  -5 -10  15      143.80      178.68      6.96 o 
  -4 -10  15        3.63        4.93      1.30 o 
  -3 -10  15        5.62        8.46      1.15 o 
  -2 -10  15      114.95      123.03      5.80 o 
  -1 -10  15       30.35       34.66      2.65 o 
   0 -10  15      331.34      339.32      9.84 o 
   1 -10  15      144.27      161.17      8.02 o 
   2 -10  15      245.88      264.91     12.74 o 
   3 -10  15      101.42      107.89     10.69 o 
   4 -10  15      244.75      264.02     32.85 o 
   5 -10  15        8.14        7.09      1.43 o 
   6 -10  15        3.66        2.15      0.87 o 
  -7  -9  15       18.05       13.67      1.21 o 
  -6  -9  15      110.73      124.81      4.21 o 
  -5  -9  15      170.25      203.22      5.62 o 
  -4  -9  15      263.75      287.61      7.16 o 
  -3  -9  15      126.40      134.42      4.60 o 
  -2  -9  15       93.32      101.02      4.54 o 
  -1  -9  15       80.77       82.38      4.03 o 
   0  -9  15       27.69       33.93      3.67 o 
   1  -9  15      181.96      187.34      8.01 o 
   2  -9  15       60.99       43.89      4.03 o 
   3  -9  15      159.18      170.24     10.97 o 
   4  -9  15       32.37       47.47      4.37 o 
   5  -9  15        0.76        0.87      0.71 o 
   6  -9  15      244.25      270.59     16.10 o 
  -7  -8  15        5.26        6.72      1.06 o 
  -6  -8  15      154.78      181.84      5.01 o 
  -5  -8  15      182.30      202.34      5.29 o 
  -4  -8  15        9.53       10.19      1.37 o 
  -3  -8  15      207.20      214.62      5.52 o 
  -2  -8  15       17.67       16.29      1.76 o 
  -1  -8  15      320.93      291.05      6.61 o 
   0  -8  15        7.63        4.14      2.12 o 
   1  -8  15       10.86       15.90      2.52 o 
   2  -8  15       80.51       64.04      4.90 o 
   3  -8  15       88.32      108.27      4.97 o 
   4  -8  15       47.91       55.50      3.12 o 
   5  -8  15        3.17        7.21      1.35 o 
   6  -8  15      106.64      137.44      4.31 o 
  -8  -7  15        7.85        6.34      0.99 o 
  -7  -7  15       61.92       71.31      3.01 o 
  -6  -7  15       29.43       33.21      2.08 o 
  -5  -7  15      139.63      149.62      3.83 o 
  -4  -7  15       92.04       88.03      4.42 o 
  -3  -7  15       17.35       15.87      1.35 o 
  -2  -7  15      263.90      254.65      6.49 o 
  -1  -7  15       37.63       38.19      2.23 o 
   0  -7  15      709.79      734.62     12.17 o 
   1  -7  15      236.38      225.33      7.26 o 
   2  -7  15        8.07       10.00      2.00 o 
   3  -7  15        0.91        3.22      1.05 o 
   4  -7  15        4.14        7.45      1.30 o 
   5  -7  15        4.56        5.44      1.34 o 
   6  -7  15      203.39      225.10      6.10 o 
   7  -7  15       14.84       15.21      1.93 o 
  -8  -6  15       84.31       80.74      3.81 o 
  -7  -6  15       44.72       46.40      2.67 o 
  -6  -6  15        3.94        8.89      0.98 o 
  -5  -6  15        2.23        2.91      0.62 o 
  -4  -6  15      361.00      379.09     20.53 o 
  -3  -6  15      188.10      199.06      7.76 o 
  -2  -6  15       22.37       19.29      1.76 o 
  -1  -6  15      455.63      421.11      7.54 o 
   0  -6  15      237.93      236.97      8.49 o 
   1  -6  15       12.50       14.26      1.85 o 
   2  -6  15      473.42      487.94     10.93 o 
   3  -6  15      116.61      117.30      5.83 o 
   4  -6  15      235.37      254.30      9.71 o 
   5  -6  15        7.76        8.54      1.48 o 
   6  -6  15       15.44       17.80      2.52 o 
   7  -6  15        2.71        1.11      0.98 o 
  -8  -5  15      182.18      185.21      9.82 o 
  -7  -5  15       15.78       17.48      1.75 o 
  -6  -5  15        0.76        1.81      0.58 o 
  -5  -5  15       47.15       41.54      2.00 o 
  -4  -5  15      742.51      705.17     12.44 o 
  -3  -5  15       16.17       15.61      1.90 o 
  -2  -5  15     1839.68     1922.62     23.22 o 
  -1  -5  15       56.00       55.30      6.18 o 
   0  -5  15      432.25      454.81     18.56 o 
   1  -5  15      860.96      924.93     14.33 o 
   2  -5  15      179.21      187.08      5.24 o 
   3  -5  15      418.95      435.24      9.02 o 
   4  -5  15      986.05     1032.81     21.94 o 
   5  -5  15      101.21      108.41      5.25 o 
   6  -5  15        4.48        2.17      0.91 o 
   7  -5  15       21.06       20.07      1.70 o 
  -8  -4  15        0.93        0.99      0.71 o 
  -7  -4  15      130.11      140.53      3.39 o 
  -6  -4  15       19.18       19.94      1.30 o 
  -5  -4  15        0.29        2.56      0.65 o 
  -4  -4  15        0.04        2.49      0.84 o 
  -3  -4  15        0.50        1.26      0.97 o 
  -2  -4  15       76.52       70.81      7.01 o 
  -1  -4  15      196.30      211.73     11.02 o 
   0  -4  15      603.06      676.29     21.50 o 
   1  -4  15       87.84      105.66      6.40 o 
   2  -4  15     3527.93     3813.90     36.73 o 
   3  -4  15      172.42      180.27      5.91 o 
   4  -4  15       64.18       67.06      3.29 o 
   5  -4  15       11.38       11.13      1.68 o 
   6  -4  15        6.29        5.91      1.32 o 
   7  -4  15       64.20       68.07      5.07 o 
  -9  -3  15       24.50       26.98      2.39 o 
  -8  -3  15       19.36       22.02      2.38 o 
  -7  -3  15        1.72        3.17      0.74 o 
  -6  -3  15      106.87      124.71      3.77 o 
  -5  -3  15      275.81      267.12      6.30 o 
  -4  -3  15      298.34      323.18      7.36 o 
  -3  -3  15        9.61       10.74      1.22 o 
  -2  -3  15       54.49       73.55      5.05 o 
  -1  -3  15      145.51      146.96      9.69 o 
   0  -3  15      793.28      822.90     24.62 o 
   1  -3  15        8.77        4.94      1.36 o 
   2  -3  15        4.92        4.07      1.52 o 
   3  -3  15       78.86       83.15      4.81 o 
   4  -3  15      664.78      712.38     12.68 o 
   5  -3  15       90.02       89.76      4.78 o 
   6  -3  15        8.00        8.30      1.25 o 
   7  -3  15       11.95       13.43      1.59 o 
  -9  -2  15        1.51        1.01      0.58 o 
  -8  -2  15       56.92       60.43      2.65 o 
  -7  -2  15        7.04       14.90      1.29 o 
  -6  -2  15        0.87        1.93      0.58 o 
  -5  -2  15       31.19       34.16      1.93 o 
  -4  -2  15       40.20       38.30      2.38 o 
  -3  -2  15       92.30       98.64      3.71 o 
  -2  -2  15       79.55       83.88      5.45 o 
  -1  -2  15       59.21       67.21      5.55 o 
   0  -2  15      305.15      317.59     15.71 o 
   1  -2  15      365.79      396.81     11.97 o 
   2  -2  15        1.46        2.78      1.42 o 
   3  -2  15      120.07      133.47      5.28 o 
   4  -2  15      235.53      247.97      7.77 o 
   5  -2  15       29.83       30.78      2.80 o 
   6  -2  15       62.18       62.29      5.03 o 
   7  -2  15       17.55       16.07      1.72 o 
  -9  -1  15        8.47        6.38      1.23 o 
  -8  -1  15      581.69      624.85     11.68 o 
  -7  -1  15      368.84      423.38     13.99 o 
  -6  -1  15        8.82       11.79      1.27 o 
  -5  -1  15        9.96       15.23      1.59 o 
  -4  -1  15        7.75        7.56      1.29 o 
  -3  -1  15       44.09       41.96      2.77 o 
  -2  -1  15        0.19        1.05      0.80 o 
  -1  -1  15       59.52       62.46      4.98 o 
   0  -1  15       72.12       73.64      5.47 o 
   1  -1  15      655.90      696.79     13.20 o 
   2  -1  15        0.58        0.54      0.82 o 
   3  -1  15       33.59       39.26      3.10 o 
   4  -1  15        5.79        6.92      1.14 o 
   5  -1  15        9.70        6.68      1.86 o 
   6  -1  15      656.21      659.27     44.30 o 
   7  -1  15        0.49        0.36      0.58 o 
  -9   0  15        7.10        8.00      1.32 o 
  -8   0  15       32.30       35.37      3.14 o 
  -7   0  15      401.42      438.18     13.36 o 
  -6   0  15       33.25       35.11      2.28 o 
  -5   0  15        4.14        3.73      1.45 o 
  -4   0  15      208.30      224.83      8.08 o 
  -3   0  15       58.08       61.70      3.37 o 
  -2   0  15      234.61      267.73      9.02 o 
  -1   0  15      101.49       96.01      6.45 o 
   0   0  15      156.05      184.42      5.89 o 
   1   0  15       37.69       41.64      3.41 o 
   2   0  15      129.06      156.21      5.90 o 
   3   0  15       72.53       65.66      4.46 o 
   4   0  15      285.44      273.84      7.64 o 
   5   0  15      329.11      364.04     11.85 o 
   6   0  15        0.55        1.31      0.73 o 
   7   0  15      140.11      110.02      5.44 o 
  -8   1  15      450.48      495.04      9.92 o 
  -7   1  15        0.10        0.08      0.59 o 
  -6   1  15       24.75       28.59      3.31 o 
  -5   1  15      102.20       93.42     12.72 o 
  -4   1  15       11.80       10.87      2.44 o 
  -3   1  15      391.35      401.34     11.60 o 
  -2   1  15       58.07       57.26      5.19 o 
  -1   1  15        2.86        3.21      0.86 o 
   0   1  15       21.62       25.27      2.29 o 
   1   1  15        0.05        3.37      1.11 o 
   2   1  15        9.56       11.17      1.92 o 
   3   1  15      187.53      177.34      7.29 o 
   4   1  15        5.93        4.72      1.48 o 
   5   1  15       98.47       98.59      4.51 o 
   6   1  15       39.08       43.06      2.95 o 
  -8   2  15       28.92       33.50      3.49 o 
  -7   2  15        1.86        1.31      0.56 o 
  -6   2  15        9.91        7.67      1.56 o 
  -5   2  15       13.55       13.27      1.65 o 
  -4   2  15       62.50       66.14      3.86 o 
  -3   2  15       60.95       59.23      4.05 o 
  -2   2  15       20.79       25.57      3.60 o 
  -1   2  15       68.88       75.59      4.42 o 
   0   2  15      129.56      151.81      6.90 o 
   1   2  15       31.34       38.58      6.10 o 
   2   2  15      447.64      444.41     14.84 o 
   3   2  15      108.59      116.62      5.85 o 
   4   2  15       49.22       61.14      4.76 o 
   5   2  15       20.39       14.39      1.67 o 
   6   2  15        6.00        4.66      1.08 o 
  -8   3  15       28.26       22.89      3.29 o 
  -7   3  15       29.76       28.27      2.48 o 
  -6   3  15       43.47       47.16      4.44 o 
  -5   3  15       11.61       11.70      1.56 o 
  -4   3  15        3.15        5.85      1.80 o 
  -3   3  15      487.51      507.31     14.17 o 
  -2   3  15      304.65      378.40     19.97 o 
  -1   3  15        4.30        0.41      1.31 o 
   0   3  15        1.29        4.18      2.63 o 
   1   3  15       28.45       31.33      4.00 o 
   2   3  15      102.66      111.32      7.27 o 
   3   3  15       94.52      109.88      5.51 o 
   4   3  15      249.08      259.43      9.19 o 
   5   3  15        0.92        0.58      0.53 o 
   6   3  15        0.03        1.67      0.88 o 
  -8   4  15        0.84        1.52      0.65 o 
  -7   4  15       10.44       11.09      1.73 o 
  -6   4  15      316.29      268.76     10.64 o 
  -5   4  15       61.12       60.96      3.19 o 
  -4   4  15      124.74      127.98      7.22 o 
  -3   4  15       18.02       20.24      3.00 o 
  -2   4  15      178.98      206.66     15.27 o 
  -1   4  15      248.62      270.26     16.81 o 
   0   4  15       81.65      102.71     10.30 o 
   1   4  15      104.93      104.37      8.86 o 
   2   4  15       92.92      101.88      6.62 o 
   3   4  15        2.56        2.34      1.16 o 
   4   4  15      297.11      310.65      9.26 o 
   5   4  15       37.38       40.15      2.66 o 
  -7   5  15       22.62       28.19      1.86 o 
  -6   5  15       40.14       32.98      3.15 o 
  -5   5  15        0.60        0.73      0.84 o 
  -4   5  15       91.01       98.08      6.69 o 
  -3   5  15       19.47       22.83      3.21 o 
  -2   5  15      119.83      131.62     12.30 o 
  -1   5  15        9.65        9.03      3.60 o 
   0   5  15       89.97       85.95      9.25 o 
   1   5  15      402.23      446.66     19.97 o 
   2   5  15        5.69        3.33      1.64 o 
   3   5  15        3.33        3.85      1.28 o 
   4   5  15       19.95       21.26      2.10 o 
   5   5  15        0.40        1.86      1.11 o 
  -7   6  15       20.86       26.98      2.28 o 
  -6   6  15        0.01        0.60      0.88 o 
  -5   6  15        2.96        0.95      0.81 o 
  -4   6  15      214.66      243.31     12.38 o 
  -3   6  15      233.76      257.41      9.86 o 
  -2   6  15      118.97      136.11      9.61 o 
  -1   6  15      317.77      402.85     19.75 o 
   0   6  15      196.92      191.88     13.08 o 
   1   6  15       32.77       35.28      5.37 o 
   2   6  15        0.56        2.34      1.45 o 
   3   6  15       42.75       50.71      3.44 o 
   4   6  15       15.43       10.64      1.85 o 
  -6   7  15        8.06        8.02      1.42 o 
  -5   7  15        3.42        3.03      1.16 o 
  -4   7  15        1.51        0.51      0.74 o 
  -3   7  15        1.42        2.58      1.33 o 
  -2   7  15       67.08       66.27      6.39 o 
  -1   7  15       18.51       20.23      7.62 o 
   0   7  15       39.79       49.15      6.18 o 
   1   7  15        1.72        1.07      1.19 o 
   2   7  15        2.43        3.29      1.23 o 
   3   7  15        5.60        4.93      1.47 o 
  -5   8  15      211.29      213.32      6.91 o 
  -4   8  15       20.75       15.40      3.37 o 
  -3   8  15        6.05        6.51      1.12 o 
  -2   8  15      530.31      541.71     12.93 o 
  -1   8  15        2.20        0.23      1.30 o 
   0   8  15       36.61       32.87      3.60 o 
   1   8  15        1.04        1.34      1.18 o 
   2   8  15        0.80        0.88      0.71 o 
   3   8  15        8.41        7.19      1.19 o 
  -4   9  15       27.28       24.48      2.09 o 
  -3   9  15       29.68       29.87      2.63 o 
  -2   9  15        4.22        2.09      0.63 o 
  -1   9  15       20.34       17.49      1.68 o 
   0   9  15      139.46      122.74      5.78 o 
   1   9  15        4.67        5.27      1.07 o 
  -2 -14  16       12.88        7.13      1.18 o 
  -1 -14  16       66.89       41.36      2.58 o 
   0 -14  16       47.29       25.31      1.96 o 
   1 -14  16        3.93        1.75      0.60 o 
   2 -14  16       10.93        0.74      0.73 o 
  -4 -13  16       30.40       29.48      2.22 o 
  -3 -13  16       27.79       30.32      2.69 o 
  -2 -13  16       22.98       20.01      2.29 o 
  -1 -13  16       23.90       16.52      1.80 o 
   0 -13  16      129.73       97.76      5.00 o 
   1 -13  16        1.63        0.55      0.85 o 
   2 -13  16        0.62       -0.62      0.62 o 
   3 -13  16       87.98       38.36      3.83 o 
  -5 -12  16      131.72      115.08     25.42 o 
  -4 -12  16      238.45      226.51     11.56 o 
  -3 -12  16       20.47       18.13      2.38 o 
  -2 -12  16       15.66       14.98      1.86 o 
  -1 -12  16      104.02       89.40      8.69 o 
   0 -12  16        4.15        2.73      0.81 o 
   1 -12  16        2.93        4.53      1.05 o 
   2 -12  16        9.65        4.02      1.06 o 
   3 -12  16       60.05       48.27     20.33 o 
   4 -12  16       46.92       18.52      1.73 o 
  -6 -11  16        3.14        4.03      0.77 o 
  -5 -11  16      393.90      445.90     10.69 o 
  -4 -11  16        4.63        6.58      0.97 o 
  -3 -11  16      299.59      329.93     14.35 o 
  -2 -11  16       23.59       25.52      2.50 o 
  -1 -11  16        5.19        6.51      1.15 o 
   0 -11  16      147.28      170.13      7.89 o 
   1 -11  16        3.06        3.49      0.89 o 
   2 -11  16        0.94        1.74      0.86 o 
   3 -11  16       58.96       53.82      3.60 o 
   4 -11  16       32.70       27.55      3.41 o 
   5 -11  16      155.08       79.36      4.47 o 
  -6 -10  16       79.54       87.00      8.01 o 
  -5 -10  16       18.14       18.63      1.78 o 
  -4 -10  16      199.71      220.90      5.72 o 
  -3 -10  16       27.81       31.57      2.18 o 
  -2 -10  16      164.66      146.99      8.23 o 
  -1 -10  16       57.28       46.39      3.16 o 
   0 -10  16      108.68       99.90      9.31 o 
   1 -10  16       60.42       69.17      3.94 o 
   2 -10  16       69.81       71.68      4.37 o 
   3 -10  16       12.60       12.05      1.48 o 
   4 -10  16       14.01       12.39      2.52 o 
   5 -10  16       13.25       13.31      1.44 o 
  -7  -9  16        4.82        5.41      1.38 o 
  -6  -9  16      497.74      529.61     30.78 o 
  -5  -9  16      219.85      250.62      7.27 o 
  -4  -9  16        0.98        2.26      0.85 o 
  -3  -9  16      117.72      121.49      4.28 o 
  -2  -9  16       45.42       51.60      3.19 o 
  -1  -9  16        7.70        8.95      1.39 o 
   0  -9  16     1406.65     1494.08     76.89 o 
   1  -9  16      713.63      788.51     24.30 o 
   2  -9  16      241.93      289.15     13.10 o 
   3  -9  16        0.18        0.41      1.29 o 
   4  -9  16      178.94      208.18     17.53 o 
   5  -9  16       53.42       63.56      3.26 o 
   6  -9  16      255.13      278.47      8.15 o 
  -7  -8  16       42.02       39.26      2.85 o 
  -6  -8  16      189.48      223.99      8.20 o 
  -5  -8  16      379.21      417.70     15.40 o 
  -4  -8  16      365.81      388.11     15.62 o 
  -3  -8  16      279.45      273.76      7.43 o 
  -2  -8  16       21.17       24.53      2.12 o 
  -1  -8  16      816.31      792.40     15.14 o 
   0  -8  16      271.72      282.04     10.00 o 
   1  -8  16     1342.46     1364.76     22.46 o 
   2  -8  16       13.08       20.83      2.88 o 
   3  -8  16        2.51        3.91      1.07 o 
   4  -8  16      243.68      300.20     10.99 o 
   5  -8  16       12.83       10.63      1.37 o 
   6  -8  16      396.22      460.32      8.63 o 
  -8  -7  16       45.81       38.03      3.06 o 
  -7  -7  16       33.57       34.61      2.44 o 
  -6  -7  16      238.59      271.55      5.88 o 
  -5  -7  16       12.81       14.54      1.31 o 
  -4  -7  16      185.41      202.21     10.40 o 
  -3  -7  16      131.62      136.05      4.70 o 
  -2  -7  16        1.09        2.52      0.72 o 
  -1  -7  16      210.89      208.48      5.75 o 
   0  -7  16      276.46      272.99      6.52 o 
   1  -7  16      264.19      303.77     10.38 o 
   2  -7  16      131.17      123.31      6.69 o 
   3  -7  16      111.64      126.72      5.36 o 
   4  -7  16       80.68       94.14      4.04 o 
   5  -7  16        1.52        1.34      0.60 o 
   6  -7  16        6.12        8.72      1.13 o 
  -8  -6  16       17.54       11.48      1.59 o 
  -7  -6  16       13.71       12.58      1.38 o 
  -6  -6  16      151.70      178.98      4.52 o 
  -5  -6  16      212.36      236.99      7.53 o 
  -4  -6  16       36.47       36.68      2.19 o 
  -3  -6  16       58.46       61.06      4.48 o 
  -2  -6  16       18.55       12.62      1.46 o 
  -1  -6  16       57.27       59.39      2.67 o 
   0  -6  16      162.24      159.13      8.44 o 
   1  -6  16     1457.64     1613.69     19.64 o 
   2  -6  16        2.68        3.59      1.25 o 
   3  -6  16        1.05        0.75      0.91 o 
   4  -6  16      269.22      308.00     12.69 o 
   5  -6  16       36.53       37.80      2.95 o 
   6  -6  16        0.30        0.30      0.73 o 
  -8  -5  16       11.57       13.70      1.63 o 
  -7  -5  16      204.28      224.59      7.67 o 
  -6  -5  16      267.84      306.14      9.62 o 
  -5  -5  16       77.46       80.85      4.60 o 
  -4  -5  16      367.95      365.99      9.06 o 
  -3  -5  16       29.29       26.25      2.48 o 
  -2  -5  16       10.37       10.44      1.36 o 
  -1  -5  16      383.74      357.08     10.04 o 
   0  -5  16      386.24      409.76      9.33 o 
   1  -5  16       69.93       77.04      4.27 o 
   2  -5  16      947.79     1021.41     15.50 o 
   3  -5  16       45.13       51.29      2.84 o 
   4  -5  16       81.89       85.09      4.03 o 
   5  -5  16       29.82       28.74      2.61 o 
   6  -5  16       35.20       37.56      2.60 o 
  -8  -4  16       11.12       15.69      3.44 o 
  -7  -4  16      116.75      129.82      4.69 o 
  -6  -4  16      155.71      169.44      3.83 o 
  -5  -4  16       43.29       47.75      2.26 o 
  -4  -4  16      439.78      417.12     16.63 o 
  -3  -4  16       10.27        9.23      1.57 o 
  -2  -4  16      142.84      149.58      5.43 o 
  -1  -4  16      874.17      840.70     44.47 o 
   0  -4  16       11.25       23.72     12.71 o 
   1  -4  16      157.11      176.70      6.42 o 
   2  -4  16      508.53      498.55     11.53 o 
   3  -4  16       94.35       99.72      5.36 o 
   4  -4  16      196.92      198.79      6.24 o 
   5  -4  16      117.33      115.15      7.99 o 
   6  -4  16        1.35        0.87      0.65 o 
   7  -4  16       92.83       97.25      4.86 o 
  -8  -3  16        2.65        2.17      1.07 o 
  -7  -3  16       78.67       83.90      2.93 o 
  -6  -3  16      188.95      210.02      6.50 o 
  -5  -3  16        0.57        1.68      0.91 o 
  -4  -3  16       39.13       37.18      3.01 o 
  -3  -3  16       26.10       34.48      2.19 o 
  -2  -3  16       98.62       98.40      4.66 o 
  -1  -3  16      127.44      131.06     11.83 o 
   0  -3  16      181.81      183.13     11.99 o 
   1  -3  16      647.81      641.87     13.40 o 
   2  -3  16      519.86      560.26     14.14 o 
   3  -3  16        0.02       -0.15      0.87 o 
   4  -3  16       33.58       33.27      2.44 o 
   5  -3  16       85.51       68.81      4.90 o 
   6  -3  16       74.59       71.35      3.21 o 
   7  -3  16       28.48       25.81      5.95 o 
  -8  -2  16       28.45       33.91      1.85 o 
  -7  -2  16      123.83      142.98      4.94 o 
  -6  -2  16       22.61       27.19      1.66 o 
  -5  -2  16       44.11       33.63      2.27 o 
  -4  -2  16        7.29        5.04      1.18 o 
  -3  -2  16       11.22       19.75      1.72 o 
  -2  -2  16        5.35        7.59      1.30 o 
  -1  -2  16        3.46        3.91      1.07 o 
   0  -2  16      116.15      112.88      5.19 o 
   1  -2  16      366.01      387.45     10.01 o 
   2  -2  16        0.07       -1.67      1.67 o 
   3  -2  16       54.89       55.35      3.18 o 
   4  -2  16       64.88       64.84      3.93 o 
   5  -2  16      117.39      122.90      6.01 o 
   6  -2  16      167.59      172.07      5.78 o 
  -8  -1  16       31.53       28.50      1.81 o 
  -7  -1  16      337.52      389.57      9.44 o 
  -6  -1  16      203.92      216.81      6.13 o 
  -5  -1  16        7.05        6.08      1.02 o 
  -4  -1  16        0.40        1.64      1.10 o 
  -3  -1  16       71.22       78.87      4.26 o 
  -2  -1  16       14.90       12.05      1.40 o 
  -1  -1  16      311.53      318.03      7.63 o 
   0  -1  16        0.08       -0.30      1.71 o 
   1  -1  16      314.18      319.95      9.32 o 
   2  -1  16      155.04      159.91      6.94 o 
   3  -1  16      184.19      189.33      6.41 o 
   4  -1  16        1.11        0.57      0.86 o 
   5  -1  16        6.88        6.91      1.33 o 
   6  -1  16       14.25       14.48      1.44 o 
  -8   0  16      211.35      226.67      6.39 o 
  -7   0  16       66.10       63.53      2.97 o 
  -6   0  16        6.41        4.30      0.83 o 
  -5   0  16      252.74      283.03     10.61 o 
  -4   0  16      187.41      210.20      9.51 o 
  -3   0  16      138.62      127.18      4.91 o 
  -2   0  16        3.28        1.41      0.86 o 
  -1   0  16       38.69       40.47      2.86 o 
   0   0  16       16.52       24.80      2.60 o 
   1   0  16        6.88        8.97      2.24 o 
   2   0  16      165.03      174.42      7.33 o 
   3   0  16        7.23        5.19      1.46 o 
   4   0  16       49.52       40.04      2.86 o 
   5   0  16        7.24        8.75      1.89 o 
   6   0  16      174.52      157.28      4.89 o 
  -8   1  16        8.19       11.13      1.14 o 
  -7   1  16       66.32       74.62      3.86 o 
  -6   1  16       50.38       56.78      4.05 o 
  -5   1  16       71.83       89.68      5.88 o 
  -4   1  16      100.39      105.62      6.68 o 
  -3   1  16       25.16       21.55      3.89 o 
  -2   1  16        0.02        2.71      1.57 o 
  -1   1  16       18.93       22.00      2.19 o 
   0   1  16       23.59       29.91      2.55 o 
   1   1  16      190.41      175.58      8.59 o 
   2   1  16       73.56       58.81      4.31 o 
   3   1  16       37.13       34.60      3.23 o 
   4   1  16      114.02      123.09      5.49 o 
   5   1  16       50.00       59.70      5.20 o 
   6   1  16       30.10       29.11      3.39 o 
  -8   2  16        0.52        0.14      0.34 o 
  -7   2  16       21.79       20.66      1.77 o 
  -6   2  16       92.21       83.96      7.52 o 
  -5   2  16        9.33       10.75      2.03 o 
  -4   2  16      226.93      227.96     16.57 o 
  -3   2  16      848.51      919.55     26.90 o 
  -2   2  16        8.95        9.28      2.58 o 
  -1   2  16        1.23        0.14      1.77 o 
   0   2  16      571.16      636.88     16.15 o 
   1   2  16       80.24       77.35      5.74 o 
   2   2  16      144.87      149.18      6.76 o 
   3   2  16      685.29      753.94     16.39 o 
   4   2  16       72.94       62.41      4.55 o 
   5   2  16      257.44      258.34      8.27 o 
   6   2  16        2.68        2.27      0.98 o 
  -8   3  16       41.15       45.12      3.01 o 
  -7   3  16        0.58        0.15      0.39 o 
  -6   3  16      240.92      185.19      6.72 o 
  -5   3  16        3.13        3.31      0.91 o 
  -4   3  16      515.06      514.31     16.90 o 
  -3   3  16        0.01        1.11      1.32 o 
  -2   3  16      414.42      473.81     22.37 o 
  -1   3  16        1.67        2.69      1.17 o 
   0   3  16       64.50       72.94      5.59 o 
   1   3  16      139.36      156.65      8.85 o 
   2   3  16      198.00      194.60      7.44 o 
   3   3  16      241.23      258.12      8.14 o 
   4   3  16        0.20       -0.20      0.98 o 
   5   3  16       18.58       10.08      4.51 o 
  -7   4  16       93.76      101.68      3.44 o 
  -6   4  16      195.69      164.47      8.69 o 
  -5   4  16        7.01        6.45      1.33 o 
  -4   4  16       19.51       24.56      3.13 o 
  -3   4  16       51.58       52.01      4.65 o 
  -2   4  16       39.20       43.29      7.08 o 
  -1   4  16      143.69      153.29      7.69 o 
   0   4  16        3.76        3.54      2.15 o 
   1   4  16      243.74      249.80     10.77 o 
   2   4  16        2.24        0.32      1.02 o 
   3   4  16      475.22      519.17     13.00 o 
   4   4  16        9.93        7.33      1.33 o 
   5   4  16       19.25       21.39      2.70 o 
  -7   5  16       18.00       16.87      1.51 o 
  -6   5  16       18.70       10.78      2.58 o 
  -5   5  16        9.45        8.45      1.44 o 
  -4   5  16      121.27      126.07      6.63 o 
  -3   5  16      257.49      283.79     10.43 o 
  -2   5  16        2.16        0.05      1.55 o 
  -1   5  16       14.59       19.07      2.73 o 
   0   5  16       25.30       25.35      4.91 o 
   1   5  16      186.16      178.74     12.35 o 
   2   5  16       20.65       21.01      2.70 o 
   3   5  16        0.85       -0.10      0.90 o 
   4   5  16       12.76       12.93      1.22 o 
  -6   6  16        0.69        0.66      1.08 o 
  -5   6  16       32.52       20.12      2.22 o 
  -4   6  16      183.11      186.02      7.47 o 
  -3   6  16     1055.98     1125.16     24.40 o 
  -2   6  16        6.80        6.90      1.80 o 
  -1   6  16       80.17      108.85     10.03 o 
   0   6  16        0.01        0.77      1.36 o 
   1   6  16        2.49        3.07      1.22 o 
   2   6  16        6.13        6.41      1.33 o 
   3   6  16       16.23       14.72      1.63 o 
   4   6  16        0.24        0.22      0.53 o 
  -6   7  16        6.66        8.51      1.22 o 
  -5   7  16       45.15       39.63      3.23 o 
  -4   7  16       63.33       70.94      4.04 o 
  -3   7  16        3.09        2.20      1.15 o 
  -2   7  16      154.17      172.58      7.06 o 
  -1   7  16        1.82        2.51      0.94 o 
   0   7  16        1.86        1.28      0.87 o 
   1   7  16       20.02       18.63      2.17 o 
   2   7  16        0.12       -1.00      1.50 o 
   3   7  16        0.11        0.21      0.61 o 
  -4   8  16      136.40      129.31      7.47 o 
  -3   8  16       36.36       29.95      2.39 o 
  -2   8  16        8.34        7.92      1.43 o 
  -1   8  16       28.91       28.60      2.48 o 
   0   8  16       19.17       17.39      1.54 o 
   1   8  16        0.26       -0.25      0.73 o 
   2   8  16       11.93       13.61      1.73 o 
  -3   9  16       57.09       45.76      3.92 o 
  -2   9  16        0.60       -0.98      0.98 o 
  -1   9  16       24.56       20.12      1.98 o 
   0   9  16       19.56       16.32      2.45 o 
  -2 -14  17        4.56        2.49      1.04 o 
  -1 -14  17        0.04       -0.90      0.98 o 
   0 -14  17        2.42        0.19      0.65 o 
   1 -14  17      168.76       50.75      3.84 o 
  -4 -13  17        0.04       -0.21      0.54 o 
  -3 -13  17       67.58       60.66      7.58 o 
  -2 -13  17        3.78        1.68      0.64 o 
  -1 -13  17        9.67        3.84      0.71 o 
   0 -13  17        1.50        0.41      0.61 o 
   1 -13  17       16.18        9.37      1.69 o 
   2 -13  17        2.26        0.29      0.92 o 
   3 -13  17        2.33        1.00      0.72 o 
  -5 -12  17       77.76       85.87      4.78 o 
  -4 -12  17        7.16        4.85      0.95 o 
  -3 -12  17       25.92       18.90      2.34 o 
  -2 -12  17        4.56        4.25      1.30 o 
  -1 -12  17        0.03       -0.28      0.67 o 
   0 -12  17        0.90        0.12      0.63 o 
   1 -12  17       44.05       31.59      6.79 o 
   2 -12  17        8.59        5.78      2.09 o 
   3 -12  17        2.29        0.93      0.54 o 
  -5 -11  17      179.29      196.41      6.52 o 
  -4 -11  17       51.06       48.24      2.43 o 
  -3 -11  17        5.46        5.49      0.84 o 
  -2 -11  17        3.32        2.90      0.85 o 
  -1 -11  17       44.92       32.77      2.81 o 
   0 -11  17      222.80      200.53     26.78 o 
   1 -11  17       94.63      109.80      6.04 o 
   2 -11  17      123.80       99.22     20.03 o 
   3 -11  17      400.60      464.51     47.60 o 
   4 -11  17        6.10        3.90      0.97 o 
  -6 -10  17      138.59      127.23     21.61 o 
  -5 -10  17        0.10        0.76      0.54 o 
  -4 -10  17        9.84        8.33      1.20 o 
  -3 -10  17       17.11       14.37      1.61 o 
  -2 -10  17        0.03        0.30      1.11 o 
  -1 -10  17        0.34        0.00      0.54 o 
   0 -10  17      103.89      118.30      6.58 o 
   1 -10  17      124.73      151.97     10.60 o 
   2 -10  17      175.17      182.18      7.17 o 
   3 -10  17       65.37       55.90      3.33 o 
   4 -10  17       53.60       49.32      3.60 o 
   5 -10  17      141.71      111.68     17.22 o 
  -7  -9  17        7.09        7.45      1.44 o 
  -6  -9  17        0.24        1.06      0.65 o 
  -5  -9  17       87.96       97.67      4.82 o 
  -4  -9  17       39.48       38.93      2.50 o 
  -3  -9  17      161.55      148.59      7.31 o 
  -2  -9  17      321.44      303.12      9.26 o 
  -1  -9  17       94.89       83.84      5.18 o 
   0  -9  17      119.26      131.74      7.03 o 
   1  -9  17      105.82      115.70      9.24 o 
   2  -9  17      388.75      409.83     11.76 o 
   3  -9  17       30.87       31.40      3.54 o 
   4  -9  17        0.08        0.48      0.93 o 
   5  -9  17       17.33       16.43      1.77 o 
  -7  -8  17        0.78        0.96      0.63 o 
  -6  -8  17      183.66      191.62     12.44 o 
  -5  -8  17        1.74        1.46      0.61 o 
  -4  -8  17      112.49      104.79      7.82 o 
  -3  -8  17       24.08       23.70      2.11 o 
  -2  -8  17        2.98        4.86      1.05 o 
  -1  -8  17       56.03       52.44      4.70 o 
   0  -8  17        2.64        5.81      1.66 o 
   1  -8  17       98.36      100.80      6.08 o 
   2  -8  17      556.81      648.08     15.10 o 
   3  -8  17       19.90       15.61      1.76 o 
   4  -8  17       12.36       11.04      1.35 o 
   5  -8  17      233.89      299.28     10.11 o 
   6  -8  17      130.48      145.60      5.76 o 
  -7  -7  17       93.80      108.41      3.95 o 
  -6  -7  17        5.14        7.75      1.32 o 
  -5  -7  17       51.30       56.87      2.73 o 
  -4  -7  17      183.32      186.95      5.97 o 
  -3  -7  17       29.83       33.17      2.92 o 
  -2  -7  17        4.80        3.37      1.02 o 
  -1  -7  17      206.72      207.71      6.60 o 
   0  -7  17      374.07      383.12      8.91 o 
   1  -7  17     1035.33     1148.37     20.38 o 
   2  -7  17      156.89      161.54      7.64 o 
   3  -7  17       98.67      102.81      5.57 o 
   4  -7  17        3.03        4.85      1.04 o 
   5  -7  17      140.37      175.76      5.32 o 
   6  -7  17       54.48       53.96      4.04 o 
  -8  -6  17        0.19       -0.43      0.55 o 
  -7  -6  17       52.45       56.16      2.57 o 
  -6  -6  17        2.64        1.94      0.67 o 
  -5  -6  17        6.52        8.13      0.92 o 
  -4  -6  17       25.52       20.77      2.25 o 
  -3  -6  17        1.35        3.39      1.27 o 
  -2  -6  17      202.87      185.74      6.30 o 
  -1  -6  17      141.42      158.93      4.89 o 
   0  -6  17       14.65       13.09      2.17 o 
   1  -6  17        1.59        0.90      1.05 o 
   2  -6  17      325.59      333.15     10.97 o 
   3  -6  17       27.31       28.92      2.60 o 
   4  -6  17      374.67      391.01      8.16 o 
   5  -6  17      299.61      280.23      7.07 o 
   6  -6  17        1.31        1.03      1.10 o 
  -8  -5  17        1.66        2.38      1.05 o 
  -7  -5  17      153.53      149.15     11.04 o 
  -6  -5  17      298.78      320.77      9.59 o 
  -5  -5  17       64.11       73.18      2.94 o 
  -4  -5  17        3.52        2.44      0.86 o 
  -3  -5  17        0.01        1.06      1.08 o 
  -2  -5  17      479.11      462.73      9.73 o 
  -1  -5  17     1683.52     1749.27     36.76 o 
   0  -5  17     1056.51     1114.34     19.12 o 
   1  -5  17      659.28      693.50     15.57 o 
   2  -5  17       30.98       33.50      2.59 o 
   3  -5  17        7.70        5.63      1.25 o 
   4  -5  17      167.71      177.00      6.01 o 
   5  -5  17        0.00        0.33      0.72 o 
   6  -5  17      186.74      187.16     21.89 o 
  -8  -4  17        4.18        3.96      0.90 o 
  -7  -4  17       14.75       11.66      1.14 o 
  -6  -4  17       10.23        8.41      0.86 o 
  -5  -4  17        8.16       12.59      1.18 o 
  -4  -4  17      300.99      306.34      8.48 o 
  -3  -4  17       18.10       22.02      4.43 o 
  -2  -4  17       74.83       69.75      3.82 o 
  -1  -4  17      144.13      138.39      6.31 o 
   0  -4  17     1516.90     1655.51     23.67 o 
   1  -4  17      243.41      243.92      9.13 o 
   2  -4  17     2093.52     2274.53     29.46 o 
   3  -4  17       36.30       36.24      2.74 o 
   4  -4  17      279.26      268.72      6.99 o 
   5  -4  17      111.24      105.52      5.60 o 
   6  -4  17        3.53        4.68      1.15 o 
  -8  -3  17        3.47        4.36      0.93 o 
  -7  -3  17      531.47      519.14     13.73 o 
  -6  -3  17      105.72      115.01      3.31 o 
  -5  -3  17        0.00        0.69      0.55 o 
  -4  -3  17       91.65       94.36      4.84 o 
  -3  -3  17      815.28      864.84     14.57 o 
  -2  -3  17      363.22      387.91      7.97 o 
  -1  -3  17        2.68        2.43      1.01 o 
   0  -3  17      272.33      283.61      9.85 o 
   1  -3  17      185.53      193.28      8.93 o 
   2  -3  17      609.42      668.92     18.17 o 
   3  -3  17      105.59      117.63      7.84 o 
   4  -3  17       59.17       55.18      2.84 o 
   5  -3  17        5.66        6.61      1.39 o 
   6  -3  17        9.32        6.52      1.16 o 
  -8  -2  17       53.40       44.44      9.67 o 
  -7  -2  17       43.50       34.74      1.92 o 
  -6  -2  17       74.83       75.38      2.90 o 
  -5  -2  17        4.16        5.64      0.93 o 
  -4  -2  17        0.10        1.77      0.84 o 
  -3  -2  17      477.63      479.93     10.90 o 
  -2  -2  17        4.62       11.20      1.56 o 
  -1  -2  17      590.82      624.13     45.51 o 
   0  -2  17      556.67      613.05     12.49 o 
   1  -2  17       17.09       13.53      2.34 o 
   2  -2  17       82.74       91.39      5.28 o 
   3  -2  17       47.02       44.18      3.20 o 
   4  -2  17        7.90        8.20      1.39 o 
   5  -2  17       32.13       29.38      2.40 o 
   6  -2  17        2.14        2.23      0.58 o 
  -8  -1  17      223.93      213.60     33.94 o 
  -7  -1  17        0.77        1.22      0.55 o 
  -6  -1  17       47.03       38.07      2.44 o 
  -5  -1  17       62.02       80.93      3.45 o 
  -4  -1  17       64.87       76.56      4.02 o 
  -3  -1  17        0.32       -0.07      1.89 o 
  -2  -1  17        4.38        2.64      0.77 o 
  -1  -1  17        2.05        2.53      0.82 o 
   0  -1  17      990.07     1100.21     21.96 o 
   1  -1  17      721.20      812.22     18.15 o 
   2  -1  17       18.20       20.96      2.65 o 
   3  -1  17       20.08       17.87      2.04 o 
   4  -1  17       65.90       78.74      5.57 o 
   5  -1  17       44.39       49.23      3.59 o 
   6  -1  17        0.65        1.76      1.75 o 
  -8   0  17       36.17       36.78      2.31 o 
  -7   0  17        4.59        2.69      0.64 o 
  -6   0  17      117.06      110.92     10.32 o 
  -5   0  17        3.51        4.77      0.93 o 
  -4   0  17       52.90       70.24      5.50 o 
  -3   0  17        4.11        3.14      0.96 o 
  -2   0  17       14.52       15.19      1.88 o 
  -1   0  17      102.15      110.26      4.81 o 
   0   0  17       62.44       78.61      5.58 o 
   1   0  17       81.27       93.73      6.26 o 
   2   0  17       32.85       35.30      3.40 o 
   3   0  17      103.40      113.25      4.90 o 
   4   0  17      275.05      278.70     10.00 o 
   5   0  17        8.03        7.73      1.36 o 
   6   0  17       11.03       10.76      1.70 o 
  -8   1  17      228.30      253.94     14.38 o 
  -7   1  17       11.27       10.75      1.12 o 
  -6   1  17       17.50       20.20      2.19 o 
  -5   1  17       38.86       44.77      5.27 o 
  -4   1  17       91.98      104.88      6.50 o 
  -3   1  17       51.75       40.98      4.96 o 
  -2   1  17       68.93       91.62      7.23 o 
  -1   1  17        1.59        0.43      1.21 o 
   0   1  17        1.63        3.43      2.21 o 
   1   1  17       26.99       31.37      3.73 o 
   2   1  17       89.19       93.24      5.40 o 
   3   1  17       39.52       53.41      3.94 o 
   4   1  17        6.67        3.80      1.12 o 
   5   1  17       95.07       91.27      5.31 o 
   6   1  17        6.48        6.56      1.31 o 
  -7   2  17       38.15       41.20      2.23 o 
  -6   2  17       62.72       62.52      3.38 o 
  -5   2  17       26.46       24.02      2.14 o 
  -4   2  17        3.87        3.55      1.00 o 
  -3   2  17       19.48       20.75      3.65 o 
  -2   2  17      169.50      199.26     10.92 o 
  -1   2  17       12.46       12.93      2.36 o 
   0   2  17        0.28        2.39      1.60 o 
   1   2  17        1.98        3.16      1.07 o 
   2   2  17      261.58      261.38      8.77 o 
   3   2  17       61.57       70.38      4.37 o 
   4   2  17        0.22        2.07      0.94 o 
   5   2  17        6.26        7.48      1.56 o 
  -7   3  17       45.12       53.41      2.24 o 
  -6   3  17       20.97       23.02      2.33 o 
  -5   3  17      124.85      100.14      5.27 o 
  -4   3  17       19.54       22.68      2.95 o 
  -3   3  17       31.02       28.00      3.29 o 
  -2   3  17       89.65       97.73      6.12 o 
  -1   3  17       83.96       92.80      6.03 o 
   0   3  17       86.56      101.12      7.63 o 
   1   3  17      177.37      181.89      7.23 o 
   2   3  17        8.80       10.41      1.77 o 
   3   3  17      163.35      165.76      7.42 o 
   4   3  17        3.87        5.05      1.05 o 
   5   3  17       18.79       18.53      1.72 o 
  -7   4  17      116.51      127.53      5.39 o 
  -6   4  17       20.78       17.36      1.43 o 
  -5   4  17       51.55       40.41      3.25 o 
  -4   4  17       72.94       77.49      5.15 o 
  -3   4  17      134.32      141.78     10.83 o 
  -2   4  17       32.98       36.94      3.83 o 
  -1   4  17       19.38       21.73      2.93 o 
   0   4  17        7.16        5.49      1.29 o 
   1   4  17       53.06       55.79      3.79 o 
   2   4  17       35.52       36.56      2.93 o 
   3   4  17        4.59        3.70      1.24 o 
   4   4  17      404.68      395.55      6.95 o 
  -6   5  17       31.14       19.58      4.14 o 
  -5   5  17       33.17       29.28      2.51 o 
  -4   5  17      160.11      162.36      7.47 o 
  -3   5  17        3.29        5.90      1.91 o 
  -2   5  17      212.37      244.85     13.72 o 
  -1   5  17        0.00       -0.65      1.52 o 
   0   5  17      307.71      331.80     10.69 o 
   1   5  17        4.33        2.28      1.04 o 
   2   5  17       12.86       10.70      1.83 o 
   3   5  17       54.21       56.61      3.44 o 
   4   5  17        9.04       11.55      1.23 o 
  -6   6  17       15.27       14.98      1.80 o 
  -5   6  17       44.18       44.17      3.69 o 
  -4   6  17      372.97      368.66     17.20 o 
  -3   6  17        2.86        6.07      1.61 o 
  -2   6  17       17.58       19.86      2.65 o 
  -1   6  17      309.81      364.03     11.71 o 
   0   6  17        1.45        0.87      0.96 o 
   1   6  17        1.81        0.64      1.52 o 
   2   6  17       35.05       41.89      3.00 o 
   3   6  17       13.90       15.75      2.12 o 
  -5   7  17       26.83       21.19      2.22 o 
  -4   7  17      123.73      135.76      5.92 o 
  -3   7  17       19.17       19.13      2.13 o 
  -2   7  17       78.39       72.16      4.15 o 
  -1   7  17       33.60       24.98      2.46 o 
   0   7  17        0.74        0.67      0.69 o 
   1   7  17       14.74       16.39      1.73 o 
   2   7  17       26.10       42.82      3.36 o 
  -3   8  17       16.90       14.02      1.39 o 
  -2   8  17        5.77        6.55      1.09 o 
  -1   8  17        5.31        5.16      0.95 o 
   0   8  17        1.75        3.08      0.96 o 
   1   8  17       23.84       18.99      2.72 o 
  -3 -13  18        0.43        0.63      0.67 o 
  -2 -13  18        0.00       -0.55      0.55 o 
  -1 -13  18       10.64        3.82      2.09 o 
   0 -13  18        0.92        0.86      0.93 o 
   1 -13  18        3.20       -0.15      0.94 o 
   2 -13  18        9.80        3.28      1.11 o 
  -4 -12  18       65.76       54.88      4.39 o 
  -3 -12  18       24.80       19.28      2.30 o 
  -2 -12  18      164.09      149.54     17.89 o 
  -1 -12  18       33.62       20.42      2.28 o 
   0 -12  18       18.39       16.34      5.67 o 
   1 -12  18       46.76       50.43      8.63 o 
   2 -12  18        0.24       -0.29      0.56 o 
   3 -12  18      137.01       96.43     64.00 o 
  -5 -11  18      202.77      207.48     16.28 o 
  -4 -11  18       42.59       39.28      2.41 o 
  -3 -11  18       35.31       32.20      3.93 o 
  -2 -11  18        1.67        2.30      0.89 o 
  -1 -11  18        4.77        3.66      1.03 o 
   0 -11  18        1.41        2.71      0.97 o 
   1 -11  18        7.97        7.26      1.38 o 
   2 -11  18        2.73        2.00      0.67 o 
   3 -11  18       54.76       38.47     10.18 o 
   4 -11  18        5.01        1.01      0.70 o 
  -6 -10  18        2.87        2.64      1.09 o 
  -5 -10  18        5.05        5.89      0.97 o 
  -4 -10  18       22.53       25.68      1.91 o 
  -3 -10  18        4.71        3.38      0.69 o 
  -2 -10  18       41.13       30.93      4.63 o 
  -1 -10  18      143.96       92.66      4.52 o 
   0 -10  18       44.73       46.15      4.00 o 
   1 -10  18       58.38       57.23      4.43 o 
   2 -10  18        1.33        3.61      1.15 o 
   3 -10  18       30.56       20.86      2.45 o 
   4 -10  18        7.96        5.72      1.17 o 
  -6  -9  18       81.04       97.11      6.37 o 
  -5  -9  18        1.05        1.18      0.55 o 
  -4  -9  18       77.89       79.04      5.26 o 
  -3  -9  18        0.34        0.51      0.81 o 
  -2  -9  18       65.63       52.76      4.92 o 
  -1  -9  18       12.36        9.43      2.75 o 
   0  -9  18      857.81      927.53     25.88 o 
   1  -9  18       95.27      117.45      9.12 o 
   2  -9  18      154.72      162.57      6.77 o 
   3  -9  18        3.86        5.20      1.55 o 
   4  -9  18        4.83        3.82      1.25 o 
   5  -9  18       91.32       97.48      4.19 o 
  -7  -8  18      126.34      117.50      7.99 o 
  -6  -8  18       29.41       29.17      2.70 o 
  -5  -8  18       27.80       28.61      2.36 o 
  -4  -8  18      225.24      228.72     19.04 o 
  -3  -8  18      109.63      106.41      5.28 o 
  -2  -8  18       38.35       29.55      2.76 o 
  -1  -8  18      220.05      167.79     52.63 o 
   0  -8  18       81.42       85.39      5.49 o 
   1  -8  18      218.73      228.17      9.02 o 
   2  -8  18      124.43      136.12      6.82 o 
   3  -8  18       22.00       22.73      2.42 o 
   4  -8  18      145.97      175.70      5.47 o 
   5  -8  18      123.17      138.69      8.68 o 
  -7  -7  18       18.42       15.24      1.38 o 
  -6  -7  18      404.81      434.12      8.86 o 
  -5  -7  18       79.88       91.01      4.65 o 
  -4  -7  18       23.26       22.23      1.71 o 
  -3  -7  18      584.65      626.60     12.40 o 
  -2  -7  18      341.17      346.58     10.62 o 
  -1  -7  18       18.28       23.08      2.23 o 
   0  -7  18       54.74       54.99      4.40 o 
   1  -7  18      362.59      376.50     11.61 o 
   2  -7  18      635.13      678.64     26.02 o 
   3  -7  18        0.49        2.68      0.94 o 
   4  -7  18       47.12       43.16      2.49 o 
   5  -7  18      394.05      475.85     43.26 o 
  -7  -6  18        5.61        3.79      0.85 o 
  -6  -6  18       99.20      101.44      3.46 o 
  -5  -6  18      128.19      143.94      4.79 o 
  -4  -6  18      208.34      257.78      7.49 o 
  -3  -6  18       91.21       92.28      4.80 o 
  -2  -6  18        5.12        4.10      1.10 o 
  -1  -6  18      662.36      665.23     10.53 o 
   0  -6  18      897.18      956.81     18.12 o 
   1  -6  18      445.37      491.94     14.02 o 
   2  -6  18      101.20      109.28      5.19 o 
   3  -6  18       14.49       13.71      1.80 o 
   4  -6  18      114.46      119.87      4.28 o 
   5  -6  18       13.03       13.49      1.71 o 
   6  -6  18       10.86        8.77      1.50 o 
  -8  -5  18        0.36        0.50      0.53 o 
  -7  -5  18       17.56       18.33      2.13 o 
  -6  -5  18      364.09      359.76     12.96 o 
  -5  -5  18        2.69        1.82      0.58 o 
  -4  -5  18       39.52       42.96      4.00 o 
  -3  -5  18       84.27      101.57      5.83 o 
  -2  -5  18       21.01       17.87      1.96 o 
  -1  -5  18      660.94      674.58     11.60 o 
   0  -5  18       59.80       69.10      4.86 o 
   1  -5  18        3.10        5.58      1.31 o 
   2  -5  18      161.02      173.02      6.05 o 
   3  -5  18        9.17       11.47      1.65 o 
   4  -5  18       23.96       25.52      2.07 o 
   5  -5  18        0.84        0.05      0.69 o 
   6  -5  18       48.78       52.49      3.86 o 
  -8  -4  18        2.57        0.74      0.63 o 
  -7  -4  18      275.68      292.67      6.50 o 
  -6  -4  18       45.63       48.34      2.52 o 
  -5  -4  18        9.68       14.44      1.52 o 
  -4  -4  18      145.88      135.77      7.41 o 
  -3  -4  18      266.28      264.87     13.18 o 
  -2  -4  18       10.03        9.99      1.87 o 
  -1  -4  18        9.06        9.47      1.79 o 
   0  -4  18     1447.59     1600.20     23.14 o 
   1  -4  18      295.29      324.99     10.67 o 
   2  -4  18        1.31        4.43      1.17 o 
   3  -4  18       21.66       21.51      2.02 o 
   4  -4  18      159.81      168.28      5.74 o 
   5  -4  18      154.29      169.01      7.59 o 
   6  -4  18        5.90        6.07      1.02 o 
  -8  -3  18       33.12       28.12      6.16 o 
  -7  -3  18       32.03       29.13      1.85 o 
  -6  -3  18      531.88      515.98      8.05 o 
  -5  -3  18       18.53       17.24      1.47 o 
  -4  -3  18      228.49      230.15      9.35 o 
  -3  -3  18       83.99       85.12      5.64 o 
  -2  -3  18       12.19       12.98      3.48 o 
  -1  -3  18      126.70      134.43      8.33 o 
   0  -3  18     1920.95     2135.57     26.55 o 
   1  -3  18       62.11       69.90      5.08 o 
   2  -3  18       98.10      105.94      5.56 o 
   3  -3  18      369.43      377.40     10.26 o 
   4  -3  18        7.47        5.01      1.28 o 
   5  -3  18        6.05        8.63      1.30 o 
   6  -3  18        1.22        3.03      0.86 o 
  -8  -2  18       35.50       43.96      3.13 o 
  -7  -2  18        2.24        2.31      0.76 o 
  -6  -2  18        0.03       -0.19      0.52 o 
  -5  -2  18        0.17        0.12      0.73 o 
  -4  -2  18       51.29       57.12      3.79 o 
  -3  -2  18      132.97      131.82      7.42 o 
  -2  -2  18        4.26        4.01      1.04 o 
  -1  -2  18        2.61        2.74      1.40 o 
   0  -2  18       10.87       14.20      2.57 o 
   1  -2  18       30.70       43.17      4.19 o 
   2  -2  18        6.21        4.91      1.55 o 
   3  -2  18       35.64       32.69      3.35 o 
   4  -2  18      235.06      262.17      7.48 o 
   5  -2  18       16.46       16.20      2.01 o 
   6  -2  18      162.66      172.80     18.14 o 
  -8  -1  18        0.17       -0.70      0.70 o 
  -7  -1  18        0.28        0.94      0.47 o 
  -6  -1  18       44.58       48.61      2.49 o 
  -5  -1  18        1.19        0.62      0.75 o 
  -4  -1  18       31.84       40.39      3.19 o 
  -3  -1  18      325.95      336.34     13.00 o 
  -2  -1  18       19.43       18.38      3.61 o 
  -1  -1  18        0.84       -0.97      0.97 o 
   0  -1  18        7.52       10.61      2.21 o 
   1  -1  18       29.43       37.58      3.97 o 
   2  -1  18      350.76      396.23     10.99 o 
   3  -1  18      121.76      125.29      5.00 o 
   4  -1  18        2.52        3.29      1.35 o 
   5  -1  18       12.79       10.88      2.08 o 
   6  -1  18       95.15       79.70     14.71 o 
  -7   0  18       24.75       23.05      1.55 o 
  -6   0  18      134.38      169.73      6.23 o 
  -5   0  18       87.05      106.49      4.95 o 
  -4   0  18      209.08      226.86      7.82 o 
  -3   0  18      137.04      137.30     10.15 o 
  -2   0  18      685.25      702.28     15.60 o 
  -1   0  18      105.06      112.48      5.73 o 
   0   0  18      199.84      212.97      9.34 o 
   1   0  18      477.56      516.81     14.74 o 
   2   0  18        1.37        1.11      0.96 o 
   3   0  18      793.07      872.04     17.22 o 
   4   0  18      668.12      737.20     15.40 o 
   5   0  18        1.26       -0.11      0.48 o 
  -7   1  18        3.84        4.24      0.70 o 
  -6   1  18        4.91        3.82      0.92 o 
  -5   1  18       50.42       54.83      3.45 o 
  -4   1  18      485.86      476.33     64.33 o 
  -3   1  18       91.27       92.86      7.15 o 
  -2   1  18      225.59      260.26      8.69 o 
  -1   1  18       29.66       34.48      3.26 o 
   0   1  18       29.80       37.16      3.97 o 
   1   1  18      263.74      298.53      9.62 o 
   2   1  18      577.03      596.77     13.24 o 
   3   1  18      129.92      144.02      5.18 o 
   4   1  18      344.63      357.65     10.23 o 
   5   1  18        0.89        2.25      0.74 o 
  -7   2  18        1.39        1.40      0.43 o 
  -6   2  18       46.80       53.61      2.68 o 
  -5   2  18        2.14        2.14      1.02 o 
  -4   2  18      207.03      203.14     27.10 o 
  -3   2  18     1246.17     1369.57     27.72 o 
  -2   2  18       17.21       21.76      3.74 o 
  -1   2  18       18.22       21.70      2.91 o 
   0   2  18      305.69      339.26     11.78 o 
   1   2  18       13.44       17.65      2.32 o 
   2   2  18        8.01       11.84      1.96 o 
   3   2  18      222.12      232.85      6.25 o 
   4   2  18      700.98      738.24     17.22 o 
   5   2  18       11.12       10.35      1.12 o 
  -7   3  18       15.99       19.28      7.44 o 
  -6   3  18       11.95       11.06      1.87 o 
  -5   3  18       57.64       46.05      3.27 o 
  -4   3  18      198.07      189.74     11.72 o 
  -3   3  18      531.88      606.39     18.30 o 
  -2   3  18       28.96       31.38      3.40 o 
  -1   3  18        2.12        4.08      1.39 o 
   0   3  18       15.51       19.17      2.76 o 
   1   3  18      146.10      154.69      6.64 o 
   2   3  18       35.30       38.45      3.12 o 
   3   3  18       57.73       62.17      4.24 o 
   4   3  18      134.30      133.88      4.03 o 
  -6   4  18       14.37        9.30      1.83 o 
  -5   4  18        7.08        3.05      1.50 o 
  -4   4  18        9.53        9.28      1.68 o 
  -3   4  18      262.17      312.14     12.75 o 
  -2   4  18      315.55      373.30     22.60 o 
  -1   4  18      122.02      130.92      6.58 o 
   0   4  18      187.94      226.37      8.90 o 
   1   4  18       10.14       11.63      1.74 o 
   2   4  18       47.09       45.76      3.72 o 
   3   4  18      257.68      267.18      8.34 o 
  -6   5  18        0.45        0.38      0.52 o 
  -5   5  18       32.76       24.39      2.50 o 
  -4   5  18        1.00        1.07      0.81 o 
  -3   5  18       76.02       82.03      6.23 o 
  -2   5  18        1.13        0.84      1.21 o 
  -1   5  18       11.22       10.31      1.41 o 
   0   5  18       33.33       33.25      3.18 o 
   1   5  18       27.16       30.17      2.97 o 
   2   5  18      144.45      166.75      6.20 o 
   3   5  18        5.30        5.78      0.92 o 
  -5   6  18        3.85        5.94      1.12 o 
  -4   6  18        6.42        6.17      1.03 o 
  -3   6  18      151.74      159.96      5.25 o 
  -2   6  18      147.10      152.81      9.25 o 
  -1   6  18        2.41        2.07      1.43 o 
   0   6  18       36.90       33.55      2.49 o 
   1   6  18       29.96       29.14      2.49 o 
   2   6  18        0.07        0.55      0.50 o 
  -4   7  18       58.20       42.77      6.38 o 
  -3   7  18       12.96        9.65      1.75 o 
  -2   7  18        0.48        1.85      0.79 o 
  -1   7  18        2.22        2.06      0.90 o 
   0   7  18        3.28        2.71      0.60 o 
   1   7  18       48.85       44.45      5.50 o 
  -2 -13  19        6.67        3.33      0.86 o 
  -1 -13  19       15.81       15.12      2.59 o 
   0 -13  19       24.14       12.18      8.15 o 
   1 -13  19       41.36        6.72      1.43 o 
  -4 -12  19        0.04       -0.24      0.49 o 
  -3 -12  19        2.08        1.68      0.63 o 
  -2 -12  19       88.08       54.12      6.12 o 
  -1 -12  19        0.02       -0.74      0.89 o 
   0 -12  19       32.67       29.42     17.75 o 
   1 -12  19       17.47        7.80      2.35 o 
   2 -12  19       69.79       56.94     10.20 o 
  -5 -11  19       16.05       14.00      2.10 o 
  -4 -11  19        1.84        1.15      0.68 o 
  -3 -11  19        6.11        3.09      0.74 o 
  -2 -11  19        2.85        2.57      1.05 o 
  -1 -11  19       52.34       37.00     17.36 o 
   0 -11  19        3.62        2.22      0.76 o 
   1 -11  19       52.03       57.18      8.23 o 
   2 -11  19       12.56        9.33      2.48 o 
   3 -11  19        7.07        4.79      0.77 o 
  -5 -10  19      107.85      124.99      4.98 o 
  -4 -10  19       39.41       32.48      4.20 o 
  -3 -10  19       26.39       23.75      2.08 o 
  -2 -10  19        7.61        3.83      1.22 o 
  -1 -10  19      111.06       64.83     12.71 o 
   0 -10  19       23.64        9.21      1.80 o 
   1 -10  19       20.02       22.49      2.70 o 
   2 -10  19        0.00       -0.32      0.63 o 
   3 -10  19       20.65       14.11      4.02 o 
   4 -10  19        6.76        2.92      0.79 o 
  -6  -9  19        5.79        4.28      0.83 o 
  -5  -9  19       14.69       12.82      2.32 o 
  -4  -9  19       80.00       98.51      4.85 o 
  -3  -9  19       26.84       21.66      1.90 o 
  -2  -9  19       44.50       35.55      3.55 o 
  -1  -9  19        2.96        1.68      1.09 o 
   0  -9  19        0.12        0.42      0.71 o 
   1  -9  19        0.08        1.38      1.10 o 
   2  -9  19       50.14       47.54      5.41 o 
   3  -9  19       24.95       22.32      3.10 o 
   4  -9  19      176.08      221.06     26.43 o 
  -6  -8  19        7.72        8.03      1.16 o 
  -5  -8  19      323.63      318.28     33.04 o 
  -4  -8  19        3.77        3.80      0.89 o 
  -3  -8  19       85.79       97.86      4.87 o 
  -2  -8  19        2.92        3.58      1.26 o 
  -1  -8  19      242.39      257.53     13.41 o 
   0  -8  19      552.77      601.42     14.12 o 
   1  -8  19       30.71       31.01      3.32 o 
   2  -8  19        7.99       11.43      2.07 o 
   3  -8  19        0.11        0.71      0.96 o 
   4  -8  19       76.84       62.83      5.04 o 
   5  -8  19        2.04        0.76      0.57 o 
  -7  -7  19        0.35        6.82      6.19 o 
  -6  -7  19       22.68       20.00      1.65 o 
  -5  -7  19       36.83       38.99      3.27 o 
  -4  -7  19       20.79       24.07      1.94 o 
  -3  -7  19       73.41       68.48      4.09 o 
  -2  -7  19        4.87        6.86      1.64 o 
  -1  -7  19       53.36       57.08      3.39 o 
   0  -7  19      493.04      564.32     13.79 o 
   1  -7  19      552.53      617.57     14.59 o 
   2  -7  19        4.90        7.94      1.86 o 
   3  -7  19      165.20      175.45      6.34 o 
   4  -7  19        3.50        6.43      0.91 o 
   5  -7  19       39.33       44.62      3.02 o 
  -7  -6  19       32.94       23.32      2.36 o 
  -6  -6  19        1.81        2.85      0.83 o 
  -5  -6  19      175.06      170.01      4.67 o 
  -4  -6  19        5.14        3.96      0.92 o 
  -3  -6  19       26.20       26.04      2.57 o 
  -2  -6  19      381.97      410.51      9.29 o 
  -1  -6  19      177.99      183.07      6.06 o 
   0  -6  19       68.48       80.28      5.23 o 
   1  -6  19      373.12      391.24     11.70 o 
   2  -6  19       10.78       10.70      1.65 o 
   3  -6  19       75.95       76.10      5.37 o 
   4  -6  19        0.45        0.33      0.63 o 
   5  -6  19       61.69       48.48      3.05 o 
  -7  -5  19       19.93       15.81      2.95 o 
  -6  -5  19      165.58      160.35      6.91 o 
  -5  -5  19       22.37       17.77      1.86 o 
  -4  -5  19       67.00       56.13      3.23 o 
  -3  -5  19       34.88       40.35      3.71 o 
  -2  -5  19       12.96       11.27      1.65 o 
  -1  -5  19       10.69       12.22      1.39 o 
   0  -5  19      227.75      230.14      8.80 o 
   1  -5  19      986.11     1108.58     19.82 o 
   2  -5  19      197.61      217.93      6.35 o 
   3  -5  19      408.44      448.04      9.39 o 
   4  -5  19        1.37        1.89      0.70 o 
   5  -5  19        1.65        0.70      0.63 o 
  -7  -4  19        4.27        3.51      0.57 o 
  -6  -4  19       11.49        6.25      0.76 o 
  -5  -4  19        1.00        0.67      0.63 o 
  -4  -4  19        0.04        0.10      0.68 o 
  -3  -4  19       71.26       75.12      7.00 o 
  -2  -4  19        0.05        0.38      0.75 o 
  -1  -4  19       99.32      103.32      5.59 o 
   0  -4  19     1956.35     2182.87     29.20 o 
   1  -4  19        6.70        6.92      1.28 o 
   2  -4  19       29.31       46.08      3.06 o 
   3  -4  19      145.60      156.19      4.66 o 
   4  -4  19        0.55        0.16      0.56 o 
   5  -4  19       68.31       53.32      7.55 o 
  -7  -3  19       11.33       11.04      1.03 o 
  -6  -3  19        0.67        0.39      0.46 o 
  -5  -3  19      287.89      321.39      8.84 o 
  -4  -3  19       89.05       87.58      5.98 o 
  -3  -3  19       92.26       82.92      7.13 o 
  -2  -3  19       21.06       17.22      2.35 o 
  -1  -3  19      361.34      359.29     10.12 o 
   0  -3  19      582.84      659.02     14.78 o 
   1  -3  19      310.42      314.85      9.33 o 
   2  -3  19      107.54      121.27      5.88 o 
   3  -3  19      340.07      349.98      8.01 o 
   4  -3  19      178.54      172.36      5.43 o 
   5  -3  19        0.27       -0.13      0.66 o 
  -7  -2  19      160.49      179.89      5.14 o 
  -6  -2  19       87.62       78.84      5.73 o 
  -5  -2  19       18.21       16.59      1.95 o 
  -4  -2  19       50.59       48.37      4.34 o 
  -3  -2  19      287.80      294.78     11.74 o 
  -2  -2  19       19.83       22.87      2.61 o 
   0  -2  19      704.12      801.25     16.66 o 
   1  -2  19        8.85        8.70      3.12 o 
   2  -2  19        1.10        3.78      1.94 o 
   3  -2  19       97.09       89.25      4.88 o 
   4  -2  19        2.16        5.67      1.15 o 
   5  -2  19      294.15      315.72     24.11 o 
  -7  -1  19      119.22      121.25      4.13 o 
  -6  -1  19        7.42        5.05      0.75 o 
  -5  -1  19        1.54        1.96      0.76 o 
  -4  -1  19       35.40       34.26      3.67 o 
  -3  -1  19        0.01       -0.17      1.02 o 
  -2  -1  19       15.95       12.88      2.35 o 
  -1  -1  19      106.51      106.49      7.05 o 
   0  -1  19      339.33      392.62     12.49 o 
   1  -1  19       86.01       98.17      5.51 o 
   2  -1  19      324.28      351.49     10.17 o 
   3  -1  19       35.57       35.79      4.15 o 
   4  -1  19       38.82       38.96      2.62 o 
   5  -1  19      187.80      196.87     15.99 o 
  -7   0  19        3.34        1.33      0.43 o 
  -6   0  19      158.15      173.87      7.02 o 
  -5   0  19        0.52        0.50      0.61 o 
  -4   0  19     1336.72     1506.78     24.98 o 
  -3   0  19        0.04        0.21      0.92 o 
  -2   0  19      117.68      122.44      5.70 o 
  -1   0  19        4.16        3.58      1.34 o 
   0   0  19      126.17      140.83      6.68 o 
   1   0  19      358.73      408.02     11.07 o 
   2   0  19        0.03        0.60      1.15 o 
   3   0  19       43.71       52.84      3.01 o 
   4   0  19       26.28       30.96      2.27 o 
   5   0  19       10.87       13.26      3.18 o 
  -7   1  19       24.09       22.97      5.32 o 
  -6   1  19      139.48      143.40     20.48 o 
  -5   1  19       27.00       31.95      2.49 o 
  -4   1  19       51.25       45.22      5.87 o 
  -3   1  19       75.98       77.89      6.11 o 
  -2   1  19       52.46       52.68      3.74 o 
  -1   1  19      102.86      107.14      5.57 o 
   0   1  19        3.38        2.65      2.32 o 
   1   1  19      222.71      258.88      8.68 o 
   2   1  19       78.30       96.44      5.16 o 
   3   1  19      338.72      383.25      9.70 o 
   4   1  19      378.82      437.55      7.80 o 
   5   1  19       99.66      103.39      4.99 o 
  -7   2  19        4.98        6.30      2.02 o 
  -6   2  19        3.59        4.22      1.10 o 
  -5   2  19       75.02       82.69      9.68 o 
  -4   2  19       31.88       33.74      4.29 o 
  -3   2  19       92.65       97.82      5.09 o 
  -2   2  19        0.07        0.76      1.01 o 
  -1   2  19       35.21       41.17      3.44 o 
   0   2  19       23.50       24.17      3.09 o 
   1   2  19      172.94      199.11      9.11 o 
   2   2  19      305.76      321.08      8.80 o 
   3   2  19       66.27       68.78      3.46 o 
   4   2  19        1.13        0.59      0.59 o 
  -6   3  19        6.83        4.08      0.96 o 
  -5   3  19       21.48       12.56      2.32 o 
  -4   3  19       36.69       37.20      4.58 o 
  -3   3  19      380.28      444.50     10.32 o 
  -2   3  19      116.45      136.81      8.82 o 
  -1   3  19        0.18        0.16      0.84 o 
   0   3  19      176.58      202.09      8.39 o 
   1   3  19        0.04        0.51      0.88 o 
   2   3  19       94.68      100.23      5.09 o 
   3   3  19      214.56      228.34      8.34 o 
   4   3  19       46.12       51.28      3.36 o 
  -6   4  19        2.11        0.96      1.02 o 
  -5   4  19       46.53       35.27      2.30 o 
  -4   4  19      152.63      150.02     13.09 o 
  -3   4  19        6.58        6.53      1.14 o 
  -2   4  19        3.13        2.58      1.33 o 
  -1   4  19       31.82       29.42      2.78 o 
   0   4  19       10.79        6.62      2.16 o 
   1   4  19        5.53        8.33      1.32 o 
   2   4  19       63.99       66.93      4.03 o 
   3   4  19        6.42        4.95      1.01 o 
  -5   5  19      102.46       71.40     14.74 o 
  -4   5  19        3.45        4.32      0.68 o 
  -3   5  19      116.99      114.25      4.75 o 
  -2   5  19      118.35      136.70      7.40 o 
  -1   5  19        0.43       -0.19      0.92 o 
   0   5  19      147.83      162.82      5.49 o 
   1   5  19      102.85      107.23      4.84 o 
   2   5  19      110.93      118.09      4.42 o 
  -4   6  19       86.66       56.84     19.05 o 
  -3   6  19        0.36        0.39      0.68 o 
  -2   6  19      168.99      172.48     10.15 o 
  -1   6  19        9.53        7.27      1.20 o 
   0   6  19        2.53        1.77      0.46 o 
   1   6  19       98.38       94.95      3.33 o 
  -2   7  19        3.75        4.16      0.96 o 
  -1   7  19       65.43       62.22      3.25 o 
  -1 -13  20        1.92        1.67      0.95 o 
   0 -13  20       32.15       19.41      2.42 o 
  -3 -12  20        4.59        3.20      0.88 o 
  -2 -12  20        0.98        0.42      0.59 o 
  -1 -12  20      124.96      100.44      7.56 o 
   0 -12  20        1.81        1.07      0.61 o 
   1 -12  20        0.85        0.66      0.48 o 
  -4 -11  20        0.00        0.77      0.69 o 
  -3 -11  20        7.93        5.08      1.00 o 
  -2 -11  20        0.03       -0.33      0.45 o 
  -1 -11  20        4.04        0.55      3.46 o 
   0 -11  20       19.19        3.86      0.97 o 
   1 -11  20      134.32       73.60     11.15 o 
   2 -11  20      110.52       92.29     18.24 o 
   3 -11  20       10.00        9.15      1.66 o 
  -5 -10  20       42.83       39.99      3.68 o 
  -4 -10  20        9.75        9.79      1.74 o 
  -3 -10  20      178.95      132.51      7.05 o 
  -2 -10  20       12.89       13.35      2.29 o 
  -1 -10  20        5.27        2.18      0.97 o 
   0 -10  20       57.98       29.13      9.86 o 
   1 -10  20      303.21      298.45     25.12 o 
   2 -10  20       24.78       28.38      5.18 o 
   3 -10  20        0.00       -0.44      0.87 o 
  -6  -9  20      309.29      293.22      5.94 o 
  -5  -9  20       34.48       35.19      2.34 o 
  -4  -9  20        0.28        0.01      0.62 o 
  -3  -9  20       17.69       17.60      1.45 o 
  -2  -9  20       95.61       91.59      8.65 o 
  -1  -9  20       17.87       17.63      3.44 o 
   0  -9  20      170.82      157.70     19.51 o 
   1  -9  20        9.20       11.14      2.03 o 
   2  -9  20      103.74      113.60      7.58 o 
   3  -9  20        0.75       -0.28      0.53 o 
   4  -9  20       24.56       17.42      4.52 o 
  -6  -8  20        1.83        2.57      0.78 o 
  -5  -8  20      326.85      320.82     20.33 o 
  -4  -8  20       80.85       58.40      7.96 o 
  -3  -8  20       17.42       11.58      3.30 o 
  -2  -8  20      160.56      151.22     21.82 o 
  -1  -8  20       51.61       63.39      6.56 o 
   0  -8  20      507.75      530.55     14.10 o 
   1  -8  20      174.17      168.54      7.19 o 
   2  -8  20      154.47      162.54      6.76 o 
   3  -8  20       16.05       16.57      1.85 o 
   4  -8  20        3.46        5.76      2.11 o 
  -6  -7  20        5.41        4.49      0.77 o 
  -5  -7  20       41.22       42.84      3.36 o 
  -4  -7  20      126.51      125.93      4.69 o 
  -3  -7  20        6.21        6.04      1.67 o 
  -2  -7  20       20.05       15.82      2.28 o 
  -1  -7  20        4.72        6.94      1.31 o 
   0  -7  20       93.73       96.02      5.53 o 
   1  -7  20       86.62      100.00      5.72 o 
   2  -7  20       89.26       85.70      5.08 o 
   3  -7  20       27.25       25.62      2.32 o 
   4  -7  20       47.39       41.39      2.81 o 
   5  -7  20        2.39        2.57      1.18 o 
  -7  -6  20        0.45        0.47      0.90 o 
  -6  -6  20       18.80       15.06      1.33 o 
  -5  -6  20      130.40      128.66      8.70 o 
  -4  -6  20      128.61      144.55      5.01 o 
  -3  -6  20       52.94       52.15      3.51 o 
  -2  -6  20       60.35       66.45      3.67 o 
  -1  -6  20       84.46       89.43      4.13 o 
   0  -6  20      130.42      146.23      6.86 o 
   1  -6  20      192.42      202.78      8.19 o 
   2  -6  20       12.00       10.12      1.68 o 
   3  -6  20      167.76      181.54      8.77 o 
   4  -6  20       99.47       80.05      3.55 o 
   5  -6  20        1.23        0.55      0.81 o 
  -7  -5  20       19.02        9.17      3.13 o 
  -6  -5  20      200.17      186.49     12.67 o 
  -5  -5  20        0.14        0.18      0.57 o 
  -4  -5  20       92.36       93.97      5.08 o 
  -3  -5  20      489.96      505.82     12.61 o 
  -2  -5  20       97.93       95.39      4.38 o 
  -1  -5  20      511.31      550.63     10.32 o 
   0  -5  20      509.05      594.62     13.87 o 
   1  -5  20        0.00       -0.66      1.00 o 
   2  -5  20      438.89      493.01      9.14 o 
   3  -5  20       55.31       55.88      3.71 o 
   4  -5  20        9.86        9.16      1.29 o 
   5  -5  20        7.18        4.38      0.71 o 
  -7  -4  20        1.60        1.22      1.73 o 
  -6  -4  20       43.98       48.28      3.97 o 
  -5  -4  20        2.22        1.17      0.62 o 
  -4  -4  20       25.32       28.51      2.24 o 
  -3  -4  20        0.90        0.52      0.95 o 
  -2  -4  20      572.87      607.31     10.96 o 
  -1  -4  20      293.04      279.23      7.27 o 
   0  -4  20      582.61      648.65     14.48 o 
   1  -4  20        3.15        6.18      1.25 o 
   2  -4  20        5.42        5.63      1.17 o 
   3  -4  20       57.88       65.97      3.23 o 
   4  -4  20       38.23       42.01      2.71 o 
   5  -4  20        2.86        2.49      0.65 o 
  -7  -3  20        6.88        8.88      1.04 o 
  -6  -3  20        0.80       -0.10      0.57 o 
  -5  -3  20       86.25       86.43      4.25 o 
  -4  -3  20        5.69        6.52      1.45 o 
  -3  -3  20      143.70      132.36     19.63 o 
  -2  -3  20        4.05        7.06      2.29 o 
  -1  -3  20       73.11       79.77      7.26 o 
   0  -3  20      151.62      185.01      6.35 o 
   1  -3  20       95.58      112.34      5.44 o 
   2  -3  20      166.35      187.78      5.91 o 
   3  -3  20       20.45       23.57      1.80 o 
   4  -3  20       18.54       15.40      1.84 o 
   5  -3  20        0.65        1.66      0.59 o 
  -7  -2  20       42.74       22.91      4.07 o 
  -6  -2  20        2.46        2.32      0.64 o 
  -5  -2  20       57.22       56.97      6.22 o 
  -4  -2  20        4.57        5.68      1.38 o 
  -3  -2  20       36.46       28.62      3.60 o 
  -2  -2  20      457.12      498.39     11.56 o 
   0  -2  20        3.32        4.52      1.42 o 
   1  -2  20      562.27      647.21     15.82 o 
   2  -2  20      110.66      123.91      5.75 o 
   3  -2  20       25.85       30.45      2.75 o 
   4  -2  20       76.32      103.27      4.96 o 
   5  -2  20      105.82      102.16     13.12 o 
  -7  -1  20       61.37       41.45      8.64 o 
  -6  -1  20       28.10       27.98      2.02 o 
  -5  -1  20        0.27        0.26      0.79 o 
  -4  -1  20      120.04      111.57      9.45 o 
  -3  -1  20      736.37      803.70     22.84 o 
  -2  -1  20        8.67        6.18      1.54 o 
  -1  -1  20        4.35        2.73      1.65 o 
   0  -1  20      101.40      119.62     10.01 o 
   1  -1  20        0.84       -0.71      1.35 o 
   2  -1  20      340.68      417.47     13.66 o 
   3  -1  20       18.39       21.18      2.31 o 
   4  -1  20      135.70      135.19      4.93 o 
   5  -1  20      200.64      130.79      6.30 o 
  -7   0  20        9.26        7.14      2.43 o 
  -6   0  20       15.83       15.39      1.77 o 
  -5   0  20        0.11       -0.16      0.73 o 
  -4   0  20       40.59       48.98      5.40 o 
  -3   0  20      222.94      244.20      9.59 o 
  -2   0  20      473.37      499.13     16.32 o 
  -1   0  20      129.52      137.44      8.47 o 
   0   0  20       17.09       15.54      2.14 o 
   1   0  20      302.25      328.19      9.62 o 
   2   0  20       70.80       79.33      4.54 o 
   3   0  20       79.04       97.30      4.49 o 
   4   0  20       27.79       26.75      1.81 o 
  -7   1  20       97.51       85.22     23.37 o 
  -6   1  20      198.99      206.62     10.59 o 
  -5   1  20        6.78        6.94      1.50 o 
  -4   1  20        1.12        1.19      0.71 o 
  -3   1  20       51.62       50.07      3.50 o 
  -2   1  20        8.27       10.40      1.64 o 
  -1   1  20      115.05      112.19      7.52 o 
   0   1  20      102.78      118.21      6.83 o 
   1   1  20      215.60      254.74      8.18 o 
   2   1  20      193.20      212.96      7.06 o 
   3   1  20       34.76       37.77      4.85 o 
   4   1  20      432.88      405.43     18.18 o 
  -6   2  20       23.84       21.02      2.74 o 
  -5   2  20        0.13        0.82      1.07 o 
  -4   2  20      101.78      112.82      6.14 o 
  -3   2  20      533.86      531.10     15.46 o 
  -2   2  20       77.21       94.07      6.75 o 
  -1   2  20        1.16       -0.07      0.79 o 
   0   2  20      583.76      638.19     40.75 o 
   1   2  20       15.39       15.88      1.75 o 
   2   2  20      133.60      148.23      5.47 o 
   3   2  20      306.71      382.73     13.70 o 
   4   2  20      153.24      155.91      5.47 o 
  -6   3  20       58.20       52.96     16.00 o 
  -5   3  20       37.67       33.52      8.76 o 
  -4   3  20       57.20       57.61      5.70 o 
  -3   3  20       19.34       21.60      2.29 o 
  -2   3  20       86.81       94.81      6.55 o 
  -1   3  20       13.96       18.94      2.09 o 
   0   3  20       23.66       24.82      2.17 o 
   1   3  20       16.74       17.55      1.74 o 
   2   3  20        2.87        1.29      0.67 o 
   3   3  20        5.06        5.65      1.58 o 
  -5   4  20        0.49       -0.57      0.57 o 
  -4   4  20        2.58        2.16      0.66 o 
  -3   4  20        4.50        1.74      0.64 o 
  -2   4  20       38.36       38.18      6.20 o 
  -1   4  20        4.94        2.59      1.09 o 
   0   4  20       34.39       32.34      2.48 o 
   1   4  20        7.78        8.01      1.22 o 
   2   4  20       31.80       26.20      2.18 o 
  -4   5  20       34.16       23.41      4.14 o 
  -3   5  20       43.03       43.20      3.50 o 
  -2   5  20      199.30      209.73      8.01 o 
  -1   5  20       37.50       40.20      3.55 o 
   0   5  20        9.48        8.02      1.09 o 
   1   5  20        8.82       11.42      1.15 o 
  -3   6  20        2.37        2.77      1.10 o 
  -2   6  20       64.24       63.00      5.02 o 
  -1   6  20        7.70        7.21      1.28 o 
   0   6  20       32.59       25.39      2.04 o 
  -2 -12  21       50.48       28.71      3.05 o 
  -1 -12  21        2.43        0.61      0.55 o 
   0 -12  21       35.26       38.28      3.38 o 
  -4 -11  21       28.08       23.61      2.60 o 
  -3 -11  21        5.26        2.43      0.66 o 
  -2 -11  21       32.12       15.66      2.53 o 
  -1 -11  21       27.33       39.97      4.05 o 
   0 -11  21       19.81       22.08      3.09 o 
   1 -11  21        6.28        2.35      1.38 o 
   2 -11  21       10.09        7.64      2.85 o 
  -5 -10  21        9.98       11.59      1.71 o 
  -4 -10  21       19.99       13.20      1.08 o 
  -3 -10  21        1.02        0.48      0.48 o 
  -2 -10  21       76.54       63.79     14.29 o 
  -1 -10  21        0.69        0.63      0.91 o 
   0 -10  21      147.32       96.36     49.32 o 
   1 -10  21      545.40      488.70    120.11 o 
   2 -10  21       25.29       17.09      2.30 o 
   3 -10  21        0.81       -0.79      1.77 o 
  -5  -9  21       28.46       21.25      1.98 o 
  -4  -9  21      115.96      109.15      4.21 o 
  -3  -9  21       16.80       11.41      1.30 o 
  -2  -9  21      144.18      140.81     21.32 o 
  -1  -9  21      136.66      148.65      9.03 o 
   0  -9  21      271.59      213.24     74.05 o 
   1  -9  21       95.20       96.30      8.18 o 
   2  -9  21        4.26        3.78      0.92 o 
   3  -9  21       10.43        9.99      1.42 o 
  -6  -8  21      346.54      328.47      9.05 o 
  -5  -8  21        0.01        0.18      0.50 o 
  -4  -8  21       30.24       27.07      2.00 o 
  -3  -8  21        3.75        2.28      0.85 o 
  -2  -8  21       15.37       13.56      2.04 o 
  -1  -8  21       13.97       10.70      4.39 o 
   0  -8  21        0.66        0.76      1.17 o 
   1  -8  21       49.23       52.34      3.83 o 
   2  -8  21        8.48        9.53      1.65 o 
   3  -8  21       10.52       11.55      3.90 o 
   4  -8  21       14.68       11.44      2.93 o 
  -6  -7  21        0.70        1.13      0.63 o 
  -5  -7  21      270.55      196.44     13.75 o 
  -4  -7  21        0.28        0.70      0.68 o 
  -3  -7  21       19.87       19.14      2.26 o 
  -2  -7  21       75.81       80.12      4.65 o 
  -1  -7  21       73.79       79.73      4.59 o 
   0  -7  21        0.24        0.32      0.90 o 
   1  -7  21        0.15        0.97      1.06 o 
   2  -7  21       18.85       23.53      2.58 o 
   3  -7  21       21.77       20.63      2.16 o 
   4  -7  21      105.30       79.05      6.47 o 
  -6  -6  21        0.04        1.10      0.67 o 
  -5  -6  21       12.41       10.43      1.30 o 
  -4  -6  21        2.45        1.49      0.63 o 
  -3  -6  21       13.19       15.03      1.93 o 
  -2  -6  21       23.51       27.09      2.80 o 
  -1  -6  21       78.02       75.06      4.63 o 
   0  -6  21      116.30      139.77      9.08 o 
   1  -6  21        7.55        6.81      1.36 o 
   2  -6  21        6.20        5.71      1.30 o 
   3  -6  21       68.85       70.15      4.01 o 
   4  -6  21        0.13        0.53      0.39 o 
  -7  -5  21       74.94       51.76     11.76 o 
  -6  -5  21       79.74       63.76      3.74 o 
  -5  -5  21        0.22        1.54      0.57 o 
  -4  -5  21       35.86       33.79      3.09 o 
  -3  -5  21        8.86       10.29      1.88 o 
  -2  -5  21        0.97        1.43      0.92 o 
  -1  -5  21      148.57      145.97      6.46 o 
   0  -5  21        1.21        1.93      1.04 o 
   1  -5  21        1.71        2.43      1.01 o 
   2  -5  21      104.66      106.59      4.69 o 
   3  -5  21       21.28       17.33      2.51 o 
   4  -5  21       17.47       17.70      2.45 o 
  -7  -4  21       28.87       19.86      2.33 o 
  -6  -4  21       21.94       17.92      2.81 o 
  -5  -4  21       58.85       52.45      6.44 o 
  -4  -4  21       72.90       66.50      7.09 o 
  -3  -4  21       76.80       88.89      5.12 o 
  -2  -4  21      192.39      210.05      6.17 o 
  -1  -4  21      108.93      108.68      5.58 o 
   0  -4  21      568.87      659.84     14.06 o 
   1  -4  21       39.63       42.84      2.74 o 
   2  -4  21        0.00       -0.49      0.72 o 
   3  -4  21       14.42       15.03      2.32 o 
   4  -4  21        0.25        0.38      0.48 o 
  -7  -3  21       22.67       11.85      1.84 o 
  -6  -3  21       13.18       13.19      1.17 o 
  -5  -3  21        0.24        0.47      0.62 o 
  -4  -3  21       77.47       74.02      5.30 o 
  -3  -3  21        3.69        2.92      1.14 o 
  -2  -3  21     1431.48     1615.46     23.93 o 
  -1  -3  21      172.85      190.64      7.30 o 
   0  -3  21       66.68       71.55      4.59 o 
   1  -3  21       75.34       83.26      3.88 o 
   2  -3  21      127.06      144.04      4.87 o 
   3  -3  21        3.61        6.09      0.94 o 
   4  -3  21      112.97      118.27      5.84 o 
  -7  -2  21      115.85       95.82     25.70 o 
  -6  -2  21        0.03        0.16      0.46 o 
  -5  -2  21        1.18        0.11      0.64 o 
  -4  -2  21      141.85      107.88      6.42 o 
  -3  -2  21      157.37      153.34     17.13 o 
  -2  -2  21        0.07        2.86      1.62 o 
  -1  -2  21       23.41       24.97      3.95 o 
   0  -2  21        0.03        0.26      1.52 o 
   1  -2  21      480.32      578.43     11.88 o 
   2  -2  21        0.45       -1.05      1.05 o 
   3  -2  21       10.02        8.45      1.54 o 
   4  -2  21        1.29        1.71      0.46 o 
  -7  -1  21        0.03       -0.27      0.65 o 
  -6  -1  21        3.45        1.91      0.58 o 
  -5  -1  21       92.48       63.79     11.26 o 
  -4  -1  21        9.76        7.00      1.40 o 
  -3  -1  21      622.94      606.37     96.58 o 
  -2  -1  21       82.26       90.31      5.24 o 
  -1  -1  21        9.41        9.18      2.79 o 
   0  -1  21      169.16      200.33      7.73 o 
   1  -1  21      113.56      119.55      5.38 o 
   2  -1  21        0.77        1.55      0.86 o 
   3  -1  21      150.96      173.08      5.16 o 
   4  -1  21        0.42        0.89      0.57 o 
  -6   0  21        2.76        2.56      0.54 o 
  -5   0  21       36.26       39.86      7.74 o 
  -4   0  21       79.27       87.22     10.62 o 
  -3   0  21       64.42       70.64      4.78 o 
  -2   0  21       33.70       27.06      5.33 o 
  -1   0  21        3.32        2.07      1.36 o 
   0   0  21        2.65        2.93      1.21 o 
   1   0  21      105.47      114.28      5.10 o 
   2   0  21       55.47       57.28      3.46 o 
   3   0  21        0.20        0.51      1.42 o 
   4   0  21       49.47       50.38      3.33 o 
  -6   1  21       47.92       50.10      4.48 o 
  -5   1  21        1.87        1.22      0.55 o 
  -4   1  21        7.64        6.34      1.40 o 
  -3   1  21       20.60       22.58      2.40 o 
  -2   1  21       83.70       85.09      6.00 o 
  -1   1  21        0.22        0.60      1.27 o 
   0   1  21      386.30      410.85     13.63 o 
   1   1  21      239.80      260.24     17.20 o 
   2   1  21        5.75        5.82      1.15 o 
   3   1  21      192.47      206.43     13.00 o 
  -6   2  21       29.17       25.74      9.07 o 
  -5   2  21       46.45       43.73     10.40 o 
  -4   2  21      104.82       84.28      4.64 o 
  -3   2  21      181.94      192.26      5.94 o 
  -2   2  21      123.96      122.44      7.05 o 
  -1   2  21      174.99      187.81     10.11 o 
   0   2  21       11.86       11.45      1.85 o 
   1   2  21       14.44       18.27      2.82 o 
   2   2  21       83.97      117.11      7.80 o 
   3   2  21        8.14        8.41      1.34 o 
  -5   3  21       36.75       37.17     10.04 o 
  -4   3  21        6.59        5.67      1.41 o 
  -3   3  21        5.67        9.22      1.91 o 
  -2   3  21      102.49      107.82     11.18 o 
  -1   3  21       15.34       13.42      1.83 o 
   0   3  21        9.04        7.10      1.32 o 
   1   3  21      118.71       92.01      4.63 o 
   2   3  21       38.25       43.30      2.55 o 
  -4   4  21       11.98        7.54      1.89 o 
  -3   4  21        2.72        2.81      0.87 o 
  -2   4  21       44.60       39.55      3.47 o 
  -1   4  21       97.18      113.44      9.51 o 
   0   4  21       31.26       33.45      4.47 o 
   1   4  21      135.53      122.96     21.94 o 
  -3   5  21      172.88      120.45     23.79 o 
  -2   5  21       18.64       19.18      2.05 o 
  -1   5  21       20.76       16.13      1.88 o 
   0   5  21        7.21        5.18      1.01 o 
  -3 -11  22       51.95       33.42      3.14 o 
  -2 -11  22        0.00        0.04      0.55 o 
  -1 -11  22       46.90       39.18     11.86 o 
   0 -11  22       11.27        8.10      5.49 o 
   1 -11  22      147.09      162.73      6.55 o 
  -4 -10  22       25.15       16.28      3.81 o 
  -3 -10  22        0.79        0.53      0.57 o 
  -2 -10  22        0.95        0.72      0.59 o 
  -1 -10  22       78.22       69.63     22.00 o 
   0 -10  22        5.89        7.87      1.93 o 
   1 -10  22       43.93       19.85      3.53 o 
   2 -10  22      545.45      277.15     19.60 o 
  -4  -9  22        1.73        1.31      0.60 o 
  -3  -9  22        8.27        3.10      1.21 o 
  -2  -9  22        3.67        2.71      0.87 o 
  -1  -9  22        0.01       -0.68      1.87 o 
   0  -9  22      162.39      185.48      9.35 o 
   1  -9  22       20.58       10.40      4.79 o 
   2  -9  22        0.63        0.94      0.55 o 
   3  -9  22       92.04       78.26     24.95 o 
  -5  -8  22      251.64      175.96     15.10 o 
  -4  -8  22       94.24       63.18      7.90 o 
  -3  -8  22        1.80        0.62      0.59 o 
  -2  -8  22        8.12        8.88      1.53 o 
  -1  -8  22       27.79       20.90      4.89 o 
   0  -8  22       78.61       78.84      6.48 o 
   1  -8  22      404.91      370.08     50.19 o 
   2  -8  22      195.74      213.91      6.44 o 
   3  -8  22       45.94       39.58      4.17 o 
  -6  -7  22       18.69       13.30      1.79 o 
  -5  -7  22        0.29        0.24      0.46 o 
  -4  -7  22       11.14        7.62      1.09 o 
  -3  -7  22      298.57      275.51      9.67 o 
  -2  -7  22       10.59        6.46      1.14 o 
  -1  -7  22        1.27        3.09      1.70 o 
   0  -7  22        0.70        1.22      0.88 o 
   1  -7  22       27.80       29.89      2.82 o 
   2  -7  22       89.83      102.30      4.73 o 
   3  -7  22       64.57       69.06      3.32 o 
  -6  -6  22       64.42       42.49      2.94 o 
  -5  -6  22        0.39       -0.42      0.71 o 
  -4  -6  22      124.83      106.83     14.29 o 
  -3  -6  22       17.68       17.89      2.41 o 
  -2  -6  22      629.46      687.48     14.73 o 
  -1  -6  22      316.54      330.71      8.85 o 
   0  -6  22       47.83       45.89      3.50 o 
   1  -6  22       63.21       62.19      5.14 o 
   2  -6  22       12.33       14.29      1.88 o 
   3  -6  22        2.53        2.98      1.01 o 
  -6  -5  22       49.60       37.58      2.52 o 
  -5  -5  22        0.77        0.96      0.51 o 
  -4  -5  22        1.79        1.16      0.65 o 
  -3  -5  22       25.51       21.38      2.12 o 
  -2  -5  22       19.34       19.25      1.77 o 
  -1  -5  22       19.59       21.22      2.32 o 
   0  -5  22      105.28      116.23      5.56 o 
   1  -5  22       33.67       31.75      2.54 o 
   2  -5  22      122.06      133.69      5.67 o 
   3  -5  22       28.19       26.68      2.24 o 
   4  -5  22        7.40        6.82      1.32 o 
  -6  -4  22       66.64       51.42      7.90 o 
  -5  -4  22       24.17       20.28      2.60 o 
  -4  -4  22       12.31       12.97      1.43 o 
  -3  -4  22       68.40       69.06      4.25 o 
  -2  -4  22      426.73      472.50      8.64 o 
  -1  -4  22       36.25       36.69      3.07 o 
   0  -4  22       16.11       12.05      1.68 o 
   1  -4  22      122.27      138.38      6.31 o 
   2  -4  22      119.45      125.18      4.77 o 
   3  -4  22      120.45      126.38      4.86 o 
   4  -4  22      102.83      105.93      4.91 o 
  -6  -3  22        0.74        0.38      0.34 o 
  -5  -3  22        1.21        1.18      0.50 o 
  -4  -3  22       34.34       29.72      4.00 o 
  -3  -3  22      393.76      428.58     10.38 o 
  -2  -3  22      128.62      138.58      4.62 o 
  -1  -3  22       18.03       16.70      2.07 o 
   0  -3  22       81.85       96.03      6.24 o 
   1  -3  22       35.38       37.16      2.41 o 
   2  -3  22      255.92      288.29      8.18 o 
   3  -3  22       11.26        8.61      1.34 o 
   4  -3  22        4.54        3.59      0.98 o 
  -6  -2  22       32.24       28.02      4.50 o 
  -5  -2  22       19.33       18.35      3.69 o 
  -4  -2  22      203.11      164.19     23.91 o 
  -3  -2  22        8.25        7.23      1.62 o 
  -2  -2  22      174.20      162.59     30.56 o 
  -1  -2  22        6.91        9.27      2.31 o 
   0  -2  22       49.04       51.64      2.81 o 
   1  -2  22      226.82      271.28      6.39 o 
   2  -2  22        4.61        6.20      0.99 o 
   3  -2  22        3.85        3.36      1.18 o 
  -6  -1  22       45.66       33.65      5.84 o 
  -5  -1  22        0.83        0.51      0.53 o 
  -4  -1  22       44.15       31.69      5.82 o 
  -3  -1  22        6.31        5.51      1.32 o 
  -2  -1  22        1.03        0.97      1.28 o 
  -1  -1  22      128.64      145.52     11.33 o 
   0  -1  22       18.35       21.70      2.15 o 
   1  -1  22       31.99       37.63      2.81 o 
   2  -1  22        1.13        2.75      0.74 o 
   3  -1  22       18.60       19.73      1.54 o 
  -6   0  22       19.18       22.21      6.07 o 
  -5   0  22      105.56      123.32      4.45 o 
  -4   0  22        0.52        1.70      0.69 o
[truncated: 13,602 more chars]
